# Supplementary material for: Deep Isolated Aquifer Brines Harbor Atypical Halophilic Microbial Communities in Quebec, Canada
Source: Genes (Basel). 2023 Jul 26;14(8):1529. doi: 10.3390/genes14081529 (PMC10454208; doi:10.3390/genes14081529)
Supplement: Supplementary file 1 [file genes-14-01529-s001.zip]

Archive with 15 entries (14 files):
- Supplementary Material/
- Supplementary Material/Table S1.xlsx
- __MACOSX/Supplementary Material/._Table S1.xlsx
- Supplementary Material/.DS_Store
- __MACOSX/Supplementary Material/._.DS_Store
- Supplementary Material/Figure S2.tiff
- __MACOSX/Supplementary Material/._Figure S2.tiff
- Supplementary Material/Table S4.xlsx
- __MACOSX/Supplementary Material/._Table S4.xlsx
- Supplementary Material/Table S3.xlsx
- __MACOSX/Supplementary Material/._Table S3.xlsx
- Supplementary Material/Figure S1.tiff
- __MACOSX/Supplementary Material/._Figure S1.tiff
- Supplementary Material/Table S2.xlsx
- __MACOSX/Supplementary Material/._Table S2.xlsx
