# Supplementary material for: Deep Isolated Aquifer Brines Harbor Atypical Halophilic Microbial Communities in Quebec, Canada
Source: Genes (Basel). 2023 Jul 26;14(8):1529. doi: 10.3390/genes14081529 (PMC10454208; doi:10.3390/genes14081529)
Supplement: Supplementary file 1 [file genes-14-01529-s001.zip › Supplementary Material/Table S1.xlsx]

## Sheet: Genus_reads TOT
Genus	A198_GW	A246_GW	FC139_GW	A198_R_660_665	A198_R_730_735	A198_R_865_870	A198_R_940_945	A198_R_950_955	A198_R_1050_1055	A198_R_1240_1245	MA158_R_1167_1170	MA158_R_1170_1176	MA158_R_1179_1185	MA158_R_1188_1191	MA158_R_1207_1213	MA158_R_1216_1222	MA158_R_1225_1228	FA239_780_785	FA239_790_795	FC139_R_980_985	FC139_R_990_995	FC139_R_1000_1005	FC139_R_1010_1015	FC139_R_1020_1025	FC139_R_1030_1035	FC139_R_1040_1045	FC145_R_585_590	FC145_R_595_600
Aenigmarchaeales_fa_unclassified; Aenigmarchaeales_fa; Aenigmarchaeales; Aenigmarchaeia; Aenigmarchaeota	0	1	0	0	0	0	0	0	0	0	0	0	0	0	0	0	0	0	0	0	0	0	0	0	0	0	0	0
Aenigmarchaeota_unclassified; Aenigmarchaeota_unclassified; Aenigmarchaeota_unclassified; Aenigmarchaeota_unclassified; Aenigmarchaeota	0	1	0	0	0	0	0	0	0	0	0	0	0	0	0	0	0	0	0	0	0	0	0	0	0	0	0	0
Archaea_unclassified; Archaea_unclassified; Archaea_unclassified; Archaea_unclassified; Archaea_unclassified	6	119	1	1	1	1	0	0	1	2	2	2	0	1	2	0	4	1	0	1	0	1	0	0	0	2	0	0
Bathy_11_unclassified; Bathy_11_unclassified; Bathy_11_unclassified; Bathy_11; Bathyarchaeota	0	0	0	0	0	0	0	0	0	0	0	0	0	0	0	0	0	0	0	0	0	0	0	0	0	0	0	0
Bathy_15_unclassified; Bathy_15_unclassified; Bathy_15_unclassified; Bathy_15; Bathyarchaeota	0	0	0	0	0	0	0	0	0	0	0	0	0	0	0	0	0	0	0	0	0	0	0	0	0	0	0	0
Bathy_17_unclassified; Bathy_17_unclassified; Bathy_17_unclassified; Bathy_17; Bathyarchaeota	0	0	0	0	0	0	0	0	0	0	0	0	0	0	0	0	1	0	0	0	0	0	0	0	0	0	0	0
Bathy_18_unclassified; Bathy_18_unclassified; Bathy_18_unclassified; Bathy_18; Bathyarchaeota	0	1	2	0	0	0	0	0	0	0	0	0	2	3	1	1	0	0	0	0	0	0	0	0	0	0	0	0
Bathy_5a_unclassified; Bathy_5a_unclassified; Bathy_5a_unclassified; Bathy_5a; Bathyarchaeota	0	0	2	0	0	0	0	0	0	0	0	0	0	0	0	0	0	0	0	0	0	0	0	0	0	0	0	0
Bathy_5b_unclassified; Bathy_5b_unclassified; Bathy_5b_unclassified; Bathy_5b; Bathyarchaeota	0	0	2	0	0	0	0	0	0	0	0	0	1	0	0	0	0	0	0	0	0	0	0	0	0	0	0	0
Bathy_5bb_unclassified; Bathy_5bb_unclassified; Bathy_5bb_unclassified; Bathy_5bb; Bathyarchaeota	0	0	2	0	0	0	0	0	0	0	0	0	0	0	0	0	0	0	0	0	0	0	0	0	0	0	0	0
Bathy_6_unclassified; Bathy_6_unclassified; Bathy_6_unclassified; Bathy_6; Bathyarchaeota	0	6	4	1	0	0	1	0	0	1	0	0	0	0	0	1	0	0	0	0	0	0	0	2	0	0	0	0
Bathyarchaeia_ge; Bathyarchaeia_fa; Bathyarchaeia_or; Bathyarchaeia; Crenarchaeota	0	0	0	0	0	0	0	0	0	0	0	0	0	0	0	0	0	0	0	0	0	0	0	0	0	0	0	0
Bathyarchaeota_unclassified; Bathyarchaeota_unclassified; Bathyarchaeota_unclassified; Bathyarchaeota_unclassified; Bathyarchaeota	0	0	0	0	0	0	0	0	0	0	0	0	0	0	0	0	0	0	0	0	0	0	0	0	0	0	0	0
Candidatus_Iainarchaeum; Iainarchaeales_fa; Iainarchaeales; Iainarchaeia; Iainarchaeota	0	8	0	0	0	0	0	0	0	0	0	0	0	0	0	0	0	0	0	0	0	0	0	0	0	0	0	0
Candidatus_Methanofastidiosum; Methanofastidiosaceae; Methanofastidiosales; Thermococci; Euryarchaeota	1	0	0	0	0	0	0	0	0	0	0	0	0	0	0	0	0	0	0	0	0	0	0	0	0	0	0	0
Candidatus_Methanomethylicus; Methanomethyliaceae; Methanomethyliales; Methanomethylicia; Crenarchaeota	0	0	0	0	0	0	0	0	0	0	0	0	0	0	0	0	0	0	0	0	0	0	0	0	0	0	0	0
Candidatus_Methanoperedens; Methanoperedenaceae; Methanosarciniales; Methanosarcinia; Halobacterota	0	4	0	0	0	0	0	0	0	0	0	0	0	0	0	0	0	0	0	0	1	0	0	0	0	0	0	0
Candidatus_Micrarchaeum; Micrarchaeales_fa; Micrarchaeales; Micrarchaeia; Micrarchaeota	0	2	0	0	0	0	0	0	0	0	0	0	0	0	0	0	0	0	0	0	0	0	0	0	0	0	0	0
Candidatus_Nitrocosmicus; Nitrososphaeraceae; Nitrososphaerales; Nitrososphaeria; Crenarchaeota	0	3	2	0	0	0	0	0	0	0	0	0	0	0	0	0	0	0	0	0	0	0	0	0	0	0	0	0
Candidatus_Nitrososphaera; Nitrososphaeraceae; Nitrososphaerales; Nitrososphaeria; Crenarchaeota	5	31	0	0	0	1	0	0	0	4	0	0	0	0	0	0	0	0	0	2	1	0	0	0	0	0	0	0
Candidatus_Nitrosotalea; Nitrosotaleaceae; Nitrosotaleales; Nitrososphaeria; Crenarchaeota	0	43	0	2	0	10	0	0	0	4	1	0	5	0	0	0	1	0	0	8	1	0	0	0	1	0	0	0
Candidatus_Nitrosotenuis; Nitrosopumilaceae; Nitrosopumilales; Nitrososphaeria; Crenarchaeota	5	8	0	0	0	0	0	0	0	1	0	0	0	0	0	0	0	0	0	4	1	0	0	1	0	0	0	0
CG1-02-32-21_ge; CG1-02-32-21; Micrarchaeales; Micrarchaeia; Micrarchaeota	0	17	0	0	0	0	0	0	0	0	0	0	0	0	0	0	0	0	0	0	2	0	0	0	0	0	0	0
Crenarchaeota_unclassified; Crenarchaeota_unclassified; Crenarchaeota_unclassified; Crenarchaeota_unclassified; Crenarchaeota	1	0	0	0	0	0	0	0	0	0	0	0	0	0	0	0	0	0	0	0	0	0	0	0	0	0	0	0
Group_1.1c_ge; Group_1.1c_fa; Group_1.1c; Nitrososphaeria; Crenarchaeota	0	4	1	0	0	0	0	0	0	0	0	0	0	0	0	0	0	0	0	0	0	0	0	0	0	0	0	0
GW2011_GWC1_47_15_ge; GW2011_GWC1_47_15; Woesearchaeales; Nanoarchaeia; Nanoarchaeota	0	16	0	0	0	0	0	0	0	0	0	0	0	0	0	0	0	0	0	0	0	0	0	0	0	0	0	0
Hydrothermarchaeales_ge; Hydrothermarchaeales_fa; Hydrothermarchaeales; Hydrothermarchaeia; Hydrothermarchaeota	0	1	0	0	0	0	0	0	0	0	0	0	0	0	0	0	0	0	0	0	0	0	0	0	0	0	0	0
Marine_Benthic_Group_D_and_DHVEG-1_ge; Marine_Benthic_Group_D_and_DHVEG-1_fa; Marine_Benthic_Group_D_and_DHVEG-1; Thermoplasmata; Thermoplasmatota	0	2	0	0	0	0	0	0	0	0	0	0	0	0	0	0	0	0	0	0	0	0	0	0	0	0	0	0
Methanobacteriaceae_unclassified; Methanobacteriaceae; Methanobacteriales; Methanobacteria; Euryarchaeota	0	0	0	0	0	0	0	0	0	0	0	0	0	0	0	0	0	0	0	0	0	0	0	0	0	0	0	0
Methanobacterium; Methanobacteriaceae; Methanobacteriales; Methanobacteria; Euryarchaeota	1	1	4	0	0	0	0	0	0	1	2	0	0	0	0	0	0	0	0	0	0	0	0	0	0	0	0	0
Methanocella; Methanocellaceae; Methanocellales; Methanocellia; Halobacterota	0	0	3	0	0	0	0	0	0	0	0	0	0	0	0	0	0	0	0	0	0	0	0	0	0	0	0	0
Methanocorpusculum; Methanocorpusculaceae; Methanomicrobiales; Methanomicrobia; Halobacterota	0	1	0	0	0	0	0	0	0	0	0	0	0	0	0	0	0	0	0	0	0	0	0	0	0	0	0	0
Methanoculleus; Methanomicrobiaceae; Methanomicrobiales; Methanomicrobia; Halobacterota	0	2	2	0	0	0	0	0	0	0	0	0	0	0	0	0	0	0	0	0	0	0	0	0	0	0	0	0
Methanolinea; Methanoregulaceae; Methanomicrobiales; Methanomicrobia; Halobacterota	0	0	0	0	0	0	0	0	0	0	0	0	0	0	0	0	0	0	0	0	0	0	0	0	0	0	0	0
Methanomassiliicoccus; Methanomassiliicoccaceae; Methanomassiliicoccales; Thermoplasmata; Thermoplasmatota	0	1	3	0	0	0	0	0	0	0	0	0	0	0	0	0	0	0	0	0	0	0	0	0	0	0	0	1
Methanoperedenaceae_unclassified; Methanoperedenaceae; Methanosarciniales; Methanosarcinia; Halobacterota	0	0	0	0	0	0	0	0	0	0	0	0	0	0	0	0	0	0	0	0	0	0	0	0	0	0	0	0
Methanoregula; Methanoregulaceae; Methanomicrobiales; Methanomicrobia; Halobacterota	1	16	0	0	0	0	0	0	0	0	0	0	0	0	0	0	1	1	1	0	0	0	0	0	1	0	0	0
Methanosaeta; Methanosaetaceae; Methanosarciniales; Methanosarcinia; Halobacterota	4	0	0	0	0	0	0	0	0	0	0	0	0	0	0	0	0	0	0	0	0	0	0	0	0	0	0	0
Methanosarcina; Methanosarcinaceae; Methanosarciniales; Methanosarcinia; Halobacterota	0	0	11	0	0	0	0	0	0	0	0	0	0	0	0	0	0	0	0	0	0	0	0	0	0	0	0	0
Methanosarcinaceae_unclassified; Methanosarcinaceae; Methanosarciniales; Methanosarcinia; Halobacterota	0	0	0	0	0	0	0	0	0	0	1	0	0	0	0	0	0	0	0	0	0	0	0	0	0	0	0	0
Methanosarciniales_unclassified; Methanosarciniales_unclassified; Methanosarciniales; Methanosarcinia; Halobacterota	0	0	1	0	0	0	0	0	0	0	0	0	0	0	0	0	0	0	0	0	0	0	0	0	0	0	0	0
Methanosphaera; Methanobacteriaceae; Methanobacteriales; Methanobacteria; Euryarchaeota	0	0	0	0	0	0	0	0	0	0	0	0	0	0	0	0	0	0	0	0	1	0	0	0	0	0	0	0
Methanospirillum; Methanospirillaceae; Methanomicrobiales; Methanomicrobia; Halobacterota	0	0	0	0	0	0	0	0	0	0	0	0	0	0	0	0	0	0	0	0	0	0	0	0	0	0	0	0
Micrarchaeales_unclassified; Micrarchaeales_unclassified; Micrarchaeales; Micrarchaeia; Micrarchaeota	0	1	0	0	0	0	0	0	0	0	0	0	0	0	0	0	0	0	0	0	0	0	0	0	0	0	0	0
Nitrosarchaeum; Nitrosopumilaceae; Nitrosopumilales; Nitrososphaeria; Crenarchaeota	4	31	0	0	3	0	0	0	0	9	0	0	0	0	0	0	0	0	0	14	18	0	0	0	0	0	0	0
Nitrosopumilaceae_ge; Nitrosopumilaceae; Nitrosopumilales; Nitrososphaeria; Crenarchaeota	1	3	0	0	0	0	0	0	0	10	0	0	0	0	0	0	0	0	0	5	25	0	0	0	0	0	0	0
Nitrosopumilaceae_unclassified; Nitrosopumilaceae; Nitrosopumilales; Nitrososphaeria; Crenarchaeota	0	0	0	0	0	0	0	0	0	0	0	0	0	0	0	0	0	0	0	0	0	0	0	0	1	0	0	0
Nitrososphaeraceae_ge; Nitrososphaeraceae; Nitrososphaerales; Nitrososphaeria; Crenarchaeota	3	1	11	1	0	0	0	0	0	6	0	0	0	0	0	0	0	0	0	2	5	0	0	1	0	0	0	2
Nitrososphaeria_unclassified; Nitrososphaeria_unclassified; Nitrososphaeria_unclassified; Nitrososphaeria; Crenarchaeota	0	0	0	0	0	0	0	0	0	0	0	0	0	0	0	0	0	0	0	0	0	0	0	0	0	0	0	0
Nitrosotaleaceae_unclassified; Nitrosotaleaceae; Nitrosotaleales; Nitrososphaeria; Crenarchaeota	0	1	0	0	0	0	0	0	0	0	0	0	0	0	0	0	0	0	0	0	0	0	0	0	0	0	0	0
Rice_Cluster_I; Methanocellaceae; Methanocellales; Methanocellia; Halobacterota	0	0	2	0	0	0	0	0	0	0	0	0	0	1	0	0	0	0	0	0	0	0	1	0	0	0	0	0
Rice_Cluster_II_ge; Rice_Cluster_II; Methanomicrobiales; Methanomicrobia; Halobacterota	0	0	1	0	0	0	0	0	0	0	0	0	0	0	0	0	0	1	0	0	0	0	0	0	0	0	0	0
SCGC_AAA011-D5_ge; SCGC_AAA011-D5; Woesearchaeales; Nanoarchaeia; Nanoarchaeota	1	2	0	0	0	0	1	0	0	0	0	0	0	0	0	0	0	0	0	0	0	0	0	0	1	0	0	0
Thermoplasmata_unclassified; Thermoplasmata_unclassified; Thermoplasmata_unclassified; Thermoplasmata; Thermoplasmatota	1	10	0	0	0	4	0	0	0	0	0	0	2	0	0	0	0	0	0	2	0	0	0	0	0	0	0	0
Thermoplasmatota_unclassified; Thermoplasmatota_unclassified; Thermoplasmatota_unclassified; Thermoplasmatota_unclassified; Thermoplasmatota	0	10	0	0	0	1	0	0	0	0	0	0	2	0	0	0	0	0	0	0	0	0	0	0	0	0	0	0
uncultured_ge; uncultured_fa; uncultured; Thermoplasmata; Thermoplasmatota	3	10	0	0	0	0	0	0	0	66	0	0	0	0	0	0	0	0	0	1	7	0	0	1	0	0	0	0
uncultured_ge; uncultured; Methanomassiliicoccales; Thermoplasmata; Thermoplasmatota	0	1	0	0	0	0	0	0	0	0	0	0	1	0	0	1	3	0	0	0	0	0	0	0	0	0	0	0
uncultured; Methanobacteriaceae; Methanobacteriales; Methanobacteria; Euryarchaeota	0	0	0	0	0	0	0	0	0	0	0	0	0	0	0	0	0	0	0	0	0	0	0	0	0	0	0	0
uncultured; Methanocellales_fa; Methanocellales; Methanocellia; Halobacterota	1	0	0	0	0	0	0	0	0	0	0	0	0	0	0	0	0	0	0	0	0	0	0	0	0	0	0	0
uncultured; Methanomassiliicoccaceae; Methanomassiliicoccales; Thermoplasmata; Thermoplasmatota	1	1	0	0	0	0	0	0	0	0	0	0	0	0	0	0	0	0	0	0	0	0	0	0	0	0	0	0
Woese_10_unclassified; Woese_10_unclassified; Woese_10_unclassified; Woese_10; Woesearchaeota	0	4	0	0	0	0	0	0	0	0	0	0	0	0	0	0	0	0	0	0	0	0	0	0	0	0	0	0
Woese_11_unclassified; Woese_11_unclassified; Woese_11_unclassified; Woese_11; Woesearchaeota	0	1	0	0	0	0	0	0	0	0	0	0	0	0	0	0	0	0	0	0	0	0	0	0	0	0	0	0
Woese_12_unclassified; Woese_12_unclassified; Woese_12_unclassified; Woese_12; Woesearchaeota	0	1	0	0	0	0	0	0	0	0	0	0	0	0	0	0	0	0	0	1	0	0	0	0	0	0	0	0
Woese_14_unclassified; Woese_14_unclassified; Woese_14_unclassified; Woese_14; Woesearchaeota	1	1	0	0	0	0	0	0	0	0	0	0	0	0	0	0	0	0	0	0	0	0	0	0	0	0	0	0
Woese_19_unclassified; Woese_19_unclassified; Woese_19_unclassified; Woese_19; Woesearchaeota	2	0	0	0	0	0	0	0	0	0	0	0	0	0	0	0	0	0	0	0	0	0	0	0	0	0	0	0
Woese_20_unclassified; Woese_20_unclassified; Woese_20_unclassified; Woese_20; Woesearchaeota	0	2	0	0	0	0	0	1	0	0	0	0	0	0	0	0	0	0	0	0	0	0	0	0	0	0	0	0
Woese_21_unclassified; Woese_21_unclassified; Woese_21_unclassified; Woese_21; Woesearchaeota	1	3	0	0	0	0	0	0	0	0	0	0	0	0	0	0	0	0	0	0	0	0	0	0	0	0	0	0
Woese_24_unclassified; Woese_24_unclassified; Woese_24_unclassified; Woese_24; Woesearchaeota	0	19	0	0	0	0	0	0	0	9	1	0	0	1	0	0	0	0	0	11	7	0	0	0	0	0	0	0
Woese_25_unclassified; Woese_25_unclassified; Woese_25_unclassified; Woese_25; Woesearchaeota	0	2	0	0	0	0	0	0	0	0	0	0	0	0	0	0	0	0	0	0	0	0	0	0	0	0	0	0
Woese_3_unclassified; Woese_3_unclassified; Woese_3_unclassified; Woese_3; Woesearchaeota	0	6	0	0	0	0	0	0	0	0	0	0	0	0	0	0	0	0	0	0	0	0	0	0	0	0	0	0
Woese_4_unclassified; Woese_4_unclassified; Woese_4_unclassified; Woese_4; Woesearchaeota	0	2	0	0	0	0	0	0	0	0	0	0	0	0	0	0	0	0	0	0	0	0	0	0	0	0	0	0
Woese_5a_unclassified; Woese_5a_unclassified; Woese_5a_unclassified; Woese_5a; Woesearchaeota	4	231	0	0	0	2	0	0	0	1	0	0	0	0	0	0	0	0	0	1	1	0	0	0	0	2	1	0
Woese_5b_unclassified; Woese_5b_unclassified; Woese_5b_unclassified; Woese_5b; Woesearchaeota	0	71	0	0	0	0	0	0	0	0	0	0	1	0	0	0	0	0	0	0	0	0	0	0	0	2	0	0
Woese_7_unclassified; Woese_7_unclassified; Woese_7_unclassified; Woese_7; Woesearchaeota	0	9	3	0	0	0	0	0	0	0	0	0	0	0	0	0	0	0	0	0	0	0	0	0	0	0	0	0
Woese_8_unclassified; Woese_8_unclassified; Woese_8_unclassified; Woese_8; Woesearchaeota	0	16	0	0	0	0	0	0	0	0	0	0	0	0	0	0	0	0	0	1	0	0	0	0	0	0	0	0
Woesearchaeales_ge; Woesearchaeales_fa; Woesearchaeales; Nanoarchaeia; Nanoarchaeota	0	27	0	0	0	0	0	0	0	1	1	0	0	0	0	0	0	0	0	2	2	0	0	0	0	1	0	0
Woesearchaeales_unclassified; Woesearchaeales_unclassified; Woesearchaeales; Nanoarchaeia; Nanoarchaeota	0	14	0	0	0	0	0	0	1	0	0	0	0	0	0	0	0	0	0	0	1	0	0	0	0	0	0	0
Woesearchaeota_unclassified; Woesearchaeota_unclassified; Woesearchaeota_unclassified; Woesearchaeota_unclassified; Woesearchaeota	0	27	0	0	0	0	0	0	0	0	0	0	0	0	0	0	0	0	0	0	1	0	0	0	0	0	0	0
TOTAL number of reads	47	795	57	5	4	19	2	1	2	115	8	2	14	6	3	3	10	3	1	55	74	1	1	5	4	7	1	3
Table S1. Number of reads for the archaeal genera of all groundwater and rock samples from the Bécancour and Gaspésie sites. GW, groundwater; R, rock.
