# Supplementary material for: Deep Isolated Aquifer Brines Harbor Atypical Halophilic Microbial Communities in Quebec, Canada
Source: Genes (Basel). 2023 Jul 26;14(8):1529. doi: 10.3390/genes14081529 (PMC10454208; doi:10.3390/genes14081529)
Supplement: Supplementary file 1 [file genes-14-01529-s001.zip › Supplementary Material/Table S3.xlsx]

## Sheet: Compilation
Sample name	Mg (ppm)	Al (ppm)	Si(ppm)	P(ppm)	S(ppm)	K(ppm)	Ca(ppm)	Ti(ppm)	V(ppm)	Cr(ppm)	Mn(ppm)	Fe(ppm)	Ni(ppm)	Cu(ppm)	Zn(ppm)	As(ppm)	Rb(ppm)	Sr(ppm)	Y(ppm)	Zr(ppm)	Pb(ppm)
A198_R_660_665	27844.34	106851.38	256607.63	0	10219.63	23824.32	38994.74	4621.9	435.36	124.88	558.35	60066.01	112.1	55.87	83.52	9.94	130.58	268.12	12.67	125.89	18.69
A198_R_730_735	19195.74	81315.97	172835.1	0	5725.64	16139.46	210553.03	3703.05	681.33	83.33	415.96	34980.2	72.98	38.02	44.98	6.54	72.67	771.18	7.97	88.21	8.23
A198_R_865_870	10298.5	43979.31	92671.87	348.96	3431.82	2481.33	400644.82	1342.02	308.27	64.08	369.13	7761.02	56.98	35.51	17.2	4.69	4.99	874.47	2.17	29.25	0
A198_R_875_880	16721.59	47060.49	94798.11	0	3886.53	4432.31	375254.51	1469.07	283.33	57.89	244.07	8020.56	51.86	27.15	31.33	3.96	7.81	585.73	1.89	29.07	0
A198_R_940_945	36061.68	74420.67	220718.77	0	5903.18	27298.93	130572.07	3097.18	570.59	81.88	2027.88	26441.74	52.16	34.67	34.14	5.22	64.92	165.02	8.21	213.82	15.87
A198_R_950_955	14320.33	89650.23	287345.02	243.43	8986.94	38306.52	43630.54	4554.76	976.19	48.79	608.14	31752.39	62.45	37.8	179.13	7.21	89.74	171.78	9.28	219.33	39.27
A198_R_1050_1055	8519.57	44967.26	380255.7	0	7489.79	4195.07	6124.56	3220.2	1412.6	0	135.8	6394.71	32.41	15.14	574.03	0	4.93	72.97	1.41	47.59	96.45
A198_R_1240_1245	26513.25	81181.78	283610.65	0	4674.86	27768.72	66032.03	3520.3	798	80.62	1536.48	24828.46	48.18	26.75	48.99	0	66.12	150.91	12.16	205.5	41.63
MA158_R_1188_1191	17661.01	38658.59	320390.96	0	14937.22	2905.75	18823.64	12198.86	7527.19	0	833.07	10385.05	115.87	40.54	20.4	7.62	9.25	162.26	1.44	111.53	133.61
MA158_R_1207_1213	19623	51194.19	315998.84	0	15131.13	6671.34	20185.09	7461.62	3730.5	92.37	491.37	20278.56	100.34	41.98	21.84	13.08	31.25	148.18	5.41	89.97	600.55
MA158_R_1216_1222	18057.6	46771.45	316061.11	0	14797.37	4578.31	7177.53	13561.37	7949.02	0	872.42	15041	94.81	37.74	12.7	14.69	16.07	146.3	1.87	79.59	211.74
MA158_R_1225_1228	13260.09	43298.87	363148.8	0	16574.23	2423.86	9497.62	10883.5	6293.34	0	591.99	8031.81	90.55	35.18	17.22	6.02	14.08	238.72	5.23	96.46	128.89
FA239_R_780_785	16711.61	66058.54	138707.16	0	4056.64	7163.97	278429.49	1838.23	195	67.84	294.14	18233.41	71.04	28.01	42.61	4.53	25.63	1093.5	4.54	41.84	4.61
FA239_R_790_795	17789.28	60850.53	129311.78	0	4554.63	6537.85	297643.39	1880.64	187.7	79.76	318.02	21269.82	78.49	37.88	286.48	7.01	27.06	1066.27	3.32	39.69	44.16
FA239_R_797_5	20228.81	63194.49	137849.34	0	6072.91	5761.12	290325.54	1425.72	229.01	56.99	349.83	23351.43	86.65	51.94	371.38	4.63	24.43	1177.9	1.67	35.86	67.06
FC139_R_980_985	6728.81	20284.17	226024.5	595.39	2095.26	4095.23	209589.64	1068.88	174.61	54.15	143.84	8192.38	10.73	0	45.84	5	34	908	13	62.5	5.19
FC139_R_990_995	7961.29	15883.88	186015.36	0	1674.8	3086.91	224485.62	1041.84	202.48	0	152.54	6898.71	12.24	0	26.86	5	31	1042	11	51.03	5.14
FC139_R_1000_1005	0	10120.65	186129.71	0	1050.2	1636.05	199209.9	824.6	145.54	0	97.42	5610.02	0	0	19.82	0	24	949	10	46.59	6.07
FC139_R_1010_1015	0	15683.64	211931.29	0	1597.03	2616.7	217694.19	912.82	169.3	0	128.24	7185.06	17.02	0	20.77	5	31	1114	9	55.16	5.82
FC139_R_1020_1025	10186.96	11202.39	170971.53	0	1213.08	1695.14	210011.28	901.25	183.29	0	144.86	7275.77	11.09	0	25.11	5	26	1232	9	50.56	7.99
FC139_R_1030_1035	10445.89	22697.71	207083.48	0	2710.93	4411.75	194537.34	1106.45	162.55	46.98	128.81	7697.55	11.49	0	22.43	6	32	984	9	51.93	4.75
FC139_R_1040_1045	14424.48	15849.22	196378.22	0	1688.11	2244.94	213200.74	982.84	200.41	0	130.76	6984.7	13.14	0	19.99	5	28	1197	10	53.37	5.5
FC145_R_585_590	17032.9	10644.34	179077.54	0	1254.31	212.45	243885.16	861.78	180.27	50.78	122.3	5665.56	19.3	0	49.48	4	12	1352	9	51.04	4.11
FC145_R_595_600	15318.22	12796.84	190184.29	0	1385.55	704.31	221471.42	979.13	143.83	86.13	165.19	6062.5	16.88	0	28.32	3	15	1225	8	59.23	5.69
FC145_R_605_610	14517.41	14198.91	210297.7	0	1932.64	795.03	220479.21	931.44	173.36	81.51	164.71	8335.67	17.72	0	44.66	3	15	1186	8	61.87	6.98
Table S3. XRF measurements made for the rock samples from the Bécancour and Gaspésie sites.
