# Supplementary material for: Deep Isolated Aquifer Brines Harbor Atypical Halophilic Microbial Communities in Quebec, Canada
Source: Genes (Basel). 2023 Jul 26;14(8):1529. doi: 10.3390/genes14081529 (PMC10454208; doi:10.3390/genes14081529)
Supplement: Supplementary file 1 [file genes-14-01529-s001.zip › Supplementary Material/Table S2.xlsx]

## Sheet: rocks_site
Shared	Bécancour	Gaspésie		Table S2a. List of shared and unique rock taxa from the Bécancour and Gaspésie sites.
Xanthomonas; Xanthomonadaceae; Xanthomonadales; Gammaproteobacteria; Proteobacteria	6	158258
Alkalibacterium; Carnobacteriaceae; Lactobacillales; Bacilli; Firmicutes	461	31864
Pseudomonas; Pseudomonadaceae; Pseudomonadales; Gammaproteobacteria; Proteobacteria	4294	22453
Acinetobacter; Moraxellaceae; Pseudomonadales; Gammaproteobacteria; Proteobacteria	923	9660
Streptococcus; Streptococcaceae; Lactobacillales; Bacilli; Firmicutes	346	6704
Rheinheimera; Alteromonadaceae; Alteromonadales; Gammaproteobacteria; Proteobacteria	1255	3435
Enterococcus; Enterococcaceae; Lactobacillales; Bacilli; Firmicutes	19	2720
Brevundimonas; Caulobacteraceae; Caulobacterales; Alphaproteobacteria; Proteobacteria	319	2696
Planococcus; Planococcaceae; Bacillales; Bacilli; Firmicutes	17	2039
Aeromonas; Aeromonadaceae; Aeromonadales; Gammaproteobacteria; Proteobacteria	2	1760
Pantoea; Erwiniaceae; Enterobacterales; Gammaproteobacteria; Proteobacteria	78	1420
Aerococcus; Aerococcaceae; Lactobacillales; Bacilli; Firmicutes	7	1357
Nesterenkonia; Micrococcaceae; Micrococcales; Actinobacteria; Actinobacteriota	1278	1334
Microbacteriaceae_unclassified; Microbacteriaceae; Micrococcales; Actinobacteria; Actinobacteriota	3704	1025
Bacillus; Bacillaceae; Bacillales; Bacilli; Firmicutes	3865	902
Comamonas; Comamonadaceae; Burkholderiales; Gammaproteobacteria; Proteobacteria	228	681
Staphylococcus; Staphylococcaceae; Staphylococcales; Bacilli; Firmicutes	1030	676
Bacillaceae_unclassified; Bacillaceae; Bacillales; Bacilli; Firmicutes	1787	544
Corynebacterium; Corynebacteriaceae; Corynebacteriales; Actinobacteria; Actinobacteriota	780	482
Allorhizobium-Neorhizobium-Pararhizobium-Rhizobium; Rhizobiaceae; Rhizobiales; Alphaproteobacteria; Proteobacteria	1004	480
Xanthomonadaceae_unclassified; Xanthomonadaceae; Xanthomonadales; Gammaproteobacteria; Proteobacteria	2011	467
Haemophilus; Pasteurellaceae; Pasteurellales; Gammaproteobacteria; Proteobacteria	173	426
Phenylobacterium; Caulobacteraceae; Caulobacterales; Alphaproteobacteria; Proteobacteria	852	406
uncultured; Neisseriaceae; Burkholderiales; Gammaproteobacteria; Proteobacteria	141	389
Acidovorax; Comamonadaceae; Burkholderiales; Gammaproteobacteria; Proteobacteria	305	355
Sphingobium; Sphingomonadaceae; Sphingomonadales; Alphaproteobacteria; Proteobacteria	67	340
Exiguobacterium; Exiguobacteraceae; Exiguobacterales; Bacilli; Firmicutes	5111	338
Achromobacter; Alcaligenaceae; Burkholderiales; Gammaproteobacteria; Proteobacteria	44	336
Sphingomonas; Sphingomonadaceae; Sphingomonadales; Alphaproteobacteria; Proteobacteria	535	299
Dietzia; Dietziaceae; Corynebacteriales; Actinobacteria; Actinobacteriota	2336	250
Enterobacteriaceae_unclassified; Enterobacteriaceae; Enterobacterales; Gammaproteobacteria; Proteobacteria	110	245
Ralstonia; Burkholderiaceae; Burkholderiales; Gammaproteobacteria; Proteobacteria	946	243
Flavobacterium; Flavobacteriaceae; Flavobacteriales; Bacteroidia; Bacteroidota	440	243
Pseudomonadaceae_unclassified; Pseudomonadaceae; Pseudomonadales; Gammaproteobacteria; Proteobacteria	119	237
Rothia; Micrococcaceae; Micrococcales; Actinobacteria; Actinobacteriota	67	233
Psychrobacter; Moraxellaceae; Pseudomonadales; Gammaproteobacteria; Proteobacteria	160	224
Enterobacterales_unclassified; Enterobacterales_unclassified; Enterobacterales; Gammaproteobacteria; Proteobacteria	16	216
Halomonas; Halomonadaceae; Oceanospirillales; Gammaproteobacteria; Proteobacteria	64	207
Erwiniaceae_unclassified; Erwiniaceae; Enterobacterales; Gammaproteobacteria; Proteobacteria	2	191
Paenibacillus; Paenibacillaceae; Paenibacillales; Bacilli; Firmicutes	295	184
Capnocytophaga; Flavobacteriaceae; Flavobacteriales; Bacteroidia; Bacteroidota	47	169
Pseudarthrobacter; Micrococcaceae; Micrococcales; Actinobacteria; Actinobacteriota	290	166
Lawsonella; Corynebacteriaceae; Corynebacteriales; Actinobacteria; Actinobacteriota	155	157
Rhizobiaceae_unclassified; Rhizobiaceae; Rhizobiales; Alphaproteobacteria; Proteobacteria	888	146
Arthrobacter; Micrococcaceae; Micrococcales; Actinobacteria; Actinobacteriota	747	146
Roseomonas; Acetobacteraceae; Acetobacterales; Alphaproteobacteria; Proteobacteria	322	145
Actinomyces; Actinomycetaceae; Actinomycetales; Actinobacteria; Actinobacteriota	76	113
Escherichia-Shigella; Enterobacteriaceae; Enterobacterales; Gammaproteobacteria; Proteobacteria	4	112
Gammaproteobacteria_unclassified; Gammaproteobacteria_unclassified; Gammaproteobacteria_unclassified; Gammaproteobacteria; Proteobacteria	149	105
Sphingomonadaceae_unclassified; Sphingomonadaceae; Sphingomonadales; Alphaproteobacteria; Proteobacteria	133	103
Noviherbaspirillum; Oxalobacteraceae; Burkholderiales; Gammaproteobacteria; Proteobacteria	62	101
Caulobacteraceae_unclassified; Caulobacteraceae; Caulobacterales; Alphaproteobacteria; Proteobacteria	219	99
Alcaligenaceae_unclassified; Alcaligenaceae; Burkholderiales; Gammaproteobacteria; Proteobacteria	27	97
Comamonadaceae_unclassified; Comamonadaceae; Burkholderiales; Gammaproteobacteria; Proteobacteria	238	89
Gemmobacter; Rhodobacteraceae; Rhodobacterales; Alphaproteobacteria; Proteobacteria	37	89
Caulobacter; Caulobacteraceae; Caulobacterales; Alphaproteobacteria; Proteobacteria	2	85
Filimonas; Chitinophagaceae; Chitinophagales; Bacteroidia; Bacteroidota	38	80
Pedobacter; Sphingobacteriaceae; Sphingobacteriales; Bacteroidia; Bacteroidota	67	78
Sphingobacterium; Sphingobacteriaceae; Sphingobacteriales; Bacteroidia; Bacteroidota	2	71
Sphingopyxis; Sphingomonadaceae; Sphingomonadales; Alphaproteobacteria; Proteobacteria	2327	66
Cutibacterium; Propionibacteriaceae; Propionibacteriales; Actinobacteria; Actinobacteriota	9	64
Pseudorhodoferax; Comamonadaceae; Burkholderiales; Gammaproteobacteria; Proteobacteria	7	63
Xanthobacteraceae_unclassified; Xanthobacteraceae; Rhizobiales; Alphaproteobacteria; Proteobacteria	316	59
67-14_ge; 67-14; Solirubrobacterales; Thermoleophilia; Actinobacteriota	7	58
Streptomyces; Streptomycetaceae; Streptomycetales; Actinobacteria; Actinobacteriota	258	56
Prevotella; Prevotellaceae; Bacteroidales; Bacteroidia; Bacteroidota	114	54
Devosia; Devosiaceae; Rhizobiales; Alphaproteobacteria; Proteobacteria	681	53
Bradyrhizobium; Xanthobacteraceae; Rhizobiales; Alphaproteobacteria; Proteobacteria	4	53
Nocardiopsis; Nocardiopsaceae; Streptosporangiales; Actinobacteria; Actinobacteriota	5	46
Lactobacillales_unclassified; Lactobacillales_unclassified; Lactobacillales; Bacilli; Firmicutes	1	46
Nocardioides; Nocardioidaceae; Propionibacteriales; Actinobacteria; Actinobacteriota	5035	44
Massilia; Oxalobacteraceae; Burkholderiales; Gammaproteobacteria; Proteobacteria	185	44
Limnobacter; Burkholderiaceae; Burkholderiales; Gammaproteobacteria; Proteobacteria	244	42
Hydrogenophaga; Comamonadaceae; Burkholderiales; Gammaproteobacteria; Proteobacteria	1822	40
Bacteria_unclassified; Bacteria_unclassified; Bacteria_unclassified; Bacteria_unclassified; Bacteria_unclassified	50	37
Alkanindiges; Moraxellaceae; Pseudomonadales; Gammaproteobacteria; Proteobacteria	3	36
Planococcaceae_unclassified; Planococcaceae; Bacillales; Bacilli; Firmicutes	87	34
Methylobacterium-Methylorubrum; Beijerinckiaceae; Rhizobiales; Alphaproteobacteria; Proteobacteria	3	34
Peredibacter; Bacteriovoracaceae; Bacteriovoracales; Bdellovibrionia; Bdellovibrionota	637	33
Stenotrophomonas; Xanthomonadaceae; Xanthomonadales; Gammaproteobacteria; Proteobacteria	414	33
Nitriliruptoraceae_unclassified; Nitriliruptoraceae; Nitriliruptorales; Actinobacteria; Actinobacteriota	500	31
Pseudomonadales_unclassified; Pseudomonadales_unclassified; Pseudomonadales; Gammaproteobacteria; Proteobacteria	1	28
Novosphingobium; Sphingomonadaceae; Sphingomonadales; Alphaproteobacteria; Proteobacteria	376	27
Bosea; Beijerinckiaceae; Rhizobiales; Alphaproteobacteria; Proteobacteria	31	27
Sphingobacteriaceae_unclassified; Sphingobacteriaceae; Sphingobacteriales; Bacteroidia; Bacteroidota	51	26
Dyadobacter; Spirosomaceae; Cytophagales; Bacteroidia; Bacteroidota	305	25
Pseudonocardiaceae_unclassified; Pseudonocardiaceae; Pseudonocardiales; Actinobacteria; Actinobacteriota	2	25
Methyloversatilis; Rhodocyclaceae; Burkholderiales; Gammaproteobacteria; Proteobacteria	31	24
Chloroplast_ge; Chloroplast_fa; Chloroplast; Cyanobacteriia; Cyanobacteria	2	23
Algoriphagus; Cyclobacteriaceae; Cytophagales; Bacteroidia; Bacteroidota	716	22
Moraxellaceae_unclassified; Moraxellaceae; Pseudomonadales; Gammaproteobacteria; Proteobacteria	337	22
Rhodobacteraceae_unclassified; Rhodobacteraceae; Rhodobacterales; Alphaproteobacteria; Proteobacteria	106	20
Alphaproteobacteria_unclassified; Alphaproteobacteria_unclassified; Alphaproteobacteria_unclassified; Alphaproteobacteria; Proteobacteria	37	20
Cellvibrio; Cellvibrionaceae; Cellvibrionales; Gammaproteobacteria; Proteobacteria	157	18
Paracoccus; Rhodobacteraceae; Rhodobacterales; Alphaproteobacteria; Proteobacteria	294	17
Yonghaparkia; Microbacteriaceae; Micrococcales; Actinobacteria; Actinobacteriota	130	17
Rhodoferax; Comamonadaceae; Burkholderiales; Gammaproteobacteria; Proteobacteria	255	16
Crenothrix; Methylomonadaceae; Methylococcales; Gammaproteobacteria; Proteobacteria	6	16
Carnobacteriaceae_unclassified; Carnobacteriaceae; Lactobacillales; Bacilli; Firmicutes	1	14
Alishewanella; Alteromonadaceae; Alteromonadales; Gammaproteobacteria; Proteobacteria	406	13
Candidatus_Omnitrophus; Omnitrophaceae; Omnitrophales; Omnitrophia; Verrucomicrobiota	5	13
Burkholderiales_unclassified; Burkholderiales_unclassified; Burkholderiales; Gammaproteobacteria; Proteobacteria	22	12
Deinococcus; Deinococcaceae; Deinococcales; Deinococci; Deinococcota	3	11
Micrococcaceae_unclassified; Micrococcaceae; Micrococcales; Actinobacteria; Actinobacteriota	13	10
Chryseomicrobium; Planococcaceae; Bacillales; Bacilli; Firmicutes	272	9
Rhodococcus; Nocardiaceae; Corynebacteriales; Actinobacteria; Actinobacteriota	1581	8
Myxococcus; Myxococcaceae; Myxococcales; Myxococcia; Myxococcota	309	8
Methylotenera; Methylophilaceae; Burkholderiales; Gammaproteobacteria; Proteobacteria	1770	7
Domibacillus; Planococcaceae; Bacillales; Bacilli; Firmicutes	52	7
Methylobacter; Methylomonadaceae; Methylococcales; Gammaproteobacteria; Proteobacteria	16	7
Dysgonomonas; Dysgonomonadaceae; Bacteroidales; Bacteroidia; Bacteroidota	5	7
Neisseriaceae_unclassified; Neisseriaceae; Burkholderiales; Gammaproteobacteria; Proteobacteria	2	7
Microcella; Microbacteriaceae; Micrococcales; Actinobacteria; Actinobacteriota	1243	6
Bacteroidales_unclassified; Bacteroidales_unclassified; Bacteroidales; Bacteroidia; Bacteroidota	3	6
Oxalobacteraceae_unclassified; Oxalobacteraceae; Burkholderiales; Gammaproteobacteria; Proteobacteria	8	5
Williamsia; Nocardiaceae; Corynebacteriales; Actinobacteria; Actinobacteriota	135	4
Paenibacillaceae_unclassified; Paenibacillaceae; Paenibacillales; Bacilli; Firmicutes	135	4
Oceanibaculum; Oceanibaculaceae; Thalassobaculales; Alphaproteobacteria; Proteobacteria	33	4
Pseudoxanthomonas; Xanthomonadaceae; Xanthomonadales; Gammaproteobacteria; Proteobacteria	2026	3
Devosiaceae_unclassified; Devosiaceae; Rhizobiales; Alphaproteobacteria; Proteobacteria	327	3
Aquabacterium; Comamonadaceae; Burkholderiales; Gammaproteobacteria; Proteobacteria	70	3
Terribacillus; Bacillaceae; Bacillales; Bacilli; Firmicutes	56	3
Microbacterium; Microbacteriaceae; Micrococcales; Actinobacteria; Actinobacteriota	25	3
Bacilli_unclassified; Bacilli_unclassified; Bacilli_unclassified; Bacilli; Firmicutes	9	3
Corynebacteriales_unclassified; Corynebacteriales_unclassified; Corynebacteriales; Actinobacteria; Actinobacteriota	6	3
Methylomonadaceae_unclassified; Methylomonadaceae; Methylococcales; Gammaproteobacteria; Proteobacteria	5	3
Sva0485_ge; Sva0485_fa; Sva0485_or; Sva0485_cl; Sva0485	2	3
Bacillales_unclassified; Bacillales_unclassified; Bacillales; Bacilli; Firmicutes	1	3
Flavobacteriaceae_unclassified; Flavobacteriaceae; Flavobacteriales; Bacteroidia; Bacteroidota	1	3
Pseudonocardia; Pseudonocardiaceae; Pseudonocardiales; Actinobacteria; Actinobacteriota	3529	2
Legionella; Legionellaceae; Legionellales; Gammaproteobacteria; Proteobacteria	1670	2
Actinobacteria_unclassified; Actinobacteria_unclassified; Actinobacteria_unclassified; Actinobacteria; Actinobacteriota	969	2
Atopobium; Atopobiaceae; Coriobacteriales; Coriobacteriia; Actinobacteriota	534	2
Hyphomonas; Hyphomonadaceae; Caulobacterales; Alphaproteobacteria; Proteobacteria	270	2
Haliangium; Haliangiaceae; Haliangiales; Polyangia; Myxococcota	14	2
Herbiconiux; Microbacteriaceae; Micrococcales; Actinobacteria; Actinobacteriota	12	2
Micrococcales_unclassified; Micrococcales_unclassified; Micrococcales; Actinobacteria; Actinobacteriota	10	2
Sporichthyaceae_unclassified; Sporichthyaceae; Frankiales; Actinobacteria; Actinobacteriota	5	2
uncultured; Xanthobacteraceae; Rhizobiales; Alphaproteobacteria; Proteobacteria	5	2
Polaromonas; Comamonadaceae; Burkholderiales; Gammaproteobacteria; Proteobacteria	4	2
Janthinobacterium; Oxalobacteraceae; Burkholderiales; Gammaproteobacteria; Proteobacteria	2	2
Pasteurellaceae_unclassified; Pasteurellaceae; Pasteurellales; Gammaproteobacteria; Proteobacteria	1	2
Mycobacterium; Mycobacteriaceae; Corynebacteriales; Actinobacteria; Actinobacteriota	6381	1
uncultured; Gemmatimonadaceae; Gemmatimonadales; Gemmatimonadetes; Gemmatimonadota	1023	1
Enhydrobacter; Moraxellaceae; Pseudomonadales; Gammaproteobacteria; Proteobacteria	509	1
Intrasporangiaceae_unclassified; Intrasporangiaceae; Micrococcales; Actinobacteria; Actinobacteriota	482	1
uncultured; Rhizobiales_Incertae_Sedis; Rhizobiales; Alphaproteobacteria; Proteobacteria	239	1
Microscillaceae_unclassified; Microscillaceae; Cytophagales; Bacteroidia; Bacteroidota	208	1
Gemella; Gemellaceae; Staphylococcales; Bacilli; Firmicutes	124	1
Agromyces; Microbacteriaceae; Micrococcales; Actinobacteria; Actinobacteriota	114	1
Anaerococcus; Peptostreptococcales-Tissierellales_fa; Peptostreptococcales-Tissierellales; Clostridia; Firmicutes	109	1
Sulfuritalea; Rhodocyclaceae; Burkholderiales; Gammaproteobacteria; Proteobacteria	88	1
Rhizocola; Micromonosporaceae; Micromonosporales; Actinobacteria; Actinobacteriota	86	1
Acetobacteraceae_unclassified; Acetobacteraceae; Acetobacterales; Alphaproteobacteria; Proteobacteria	76	1
BSV26_ge; BSV26; Kryptoniales; Kryptonia; Bacteroidota	72	1
Sanguibacter; Sanguibacteraceae; Micrococcales; Actinobacteria; Actinobacteriota	72	1
Bdellovibrio; Bdellovibrionaceae; Bdellovibrionales; Bdellovibrionia; Bdellovibrionota	52	1
Aquicella; Diplorickettsiaceae; Diplorickettsiales; Gammaproteobacteria; Proteobacteria	47	1
Galbitalea; Microbacteriaceae; Micrococcales; Actinobacteria; Actinobacteriota	30	1
TRA3-20_ge; TRA3-20; Burkholderiales; Gammaproteobacteria; Proteobacteria	24	1
Planomicrobium; Planococcaceae; Bacillales; Bacilli; Firmicutes	19	1
Lachnospiraceae_unclassified; Lachnospiraceae; Lachnospirales; Clostridia; Firmicutes	13	1
uncultured_ge; uncultured_fa; uncultured; Thermodesulfovibrionia; Nitrospirota	13	1
uncultured; Diplorickettsiaceae; Diplorickettsiales; Gammaproteobacteria; Proteobacteria	13	1
env.OPS_17_ge; env.OPS_17; Sphingobacteriales; Bacteroidia; Bacteroidota	12	1
Bacillaceae_ge; Bacillaceae; Bacillales; Bacilli; Firmicutes	10	1
GKS98_freshwater_group; Alcaligenaceae; Burkholderiales; Gammaproteobacteria; Proteobacteria	10	1
Cloacibacterium; Weeksellaceae; Flavobacteriales; Bacteroidia; Bacteroidota	9	1
Simplicispira; Comamonadaceae; Burkholderiales; Gammaproteobacteria; Proteobacteria	8	1
Polynucleobacter; Burkholderiaceae; Burkholderiales; Gammaproteobacteria; Proteobacteria	7	1
Rhizobiales_unclassified; Rhizobiales_unclassified; Rhizobiales; Alphaproteobacteria; Proteobacteria	6	1
Jatrophihabitans; Frankiaceae; Frankiales; Actinobacteria; Actinobacteriota	6	1
Immundisolibacteraceae_unclassified; Immundisolibacteraceae; Immundisolibacterales; Gammaproteobacteria; Proteobacteria	5	1
Omnitrophales_ge; Omnitrophales_fa; Omnitrophales; Omnitrophia; Verrucomicrobiota	4	1
Agrococcus; Microbacteriaceae; Micrococcales; Actinobacteria; Actinobacteriota	4	1
Candidatus_Amoebophilus; Amoebophilaceae; Cytophagales; Bacteroidia; Bacteroidota	3	1
GOUTA6; Nitrosomonadaceae; Burkholderiales; Gammaproteobacteria; Proteobacteria	2	1
NRL2_ge; NRL2_fa; NRL2; Alphaproteobacteria; Proteobacteria	2	1
uncultured; Hydrogenophilaceae; Burkholderiales; Gammaproteobacteria; Proteobacteria	2	1
Rhodocyclaceae_unclassified; Rhodocyclaceae; Burkholderiales; Gammaproteobacteria; Proteobacteria	1	1
Bacteroidia_unclassified; Bacteroidia_unclassified; Bacteroidia_unclassified; Bacteroidia; Bacteroidota	1	1
KD4-96_ge; KD4-96_fa; KD4-96_or; KD4-96; Chloroflexi	1	1
Leuconostoc; Leuconostocaceae; Lactobacillales; Bacilli; Firmicutes	1	1
Pragia; Budviciaceae; Enterobacterales; Gammaproteobacteria; Proteobacteria	1	1
Unique
uncultured_ge; uncultured; Microtrichales; Acidimicrobiia; Actinobacteriota	28526	0
uncultured_ge; uncultured; Gaiellales; Thermoleophilia; Actinobacteriota	4909	0
Luteimonas; Xanthomonadaceae; Xanthomonadales; Gammaproteobacteria; Proteobacteria	4092	0
Marinilactibacillus; Carnobacteriaceae; Lactobacillales; Bacilli; Firmicutes	2315	0
Mesorhizobium; Rhizobiaceae; Rhizobiales; Alphaproteobacteria; Proteobacteria	2078	0
Iamia; Iamiaceae; Microtrichales; Acidimicrobiia; Actinobacteriota	1529	0
Immundisolibacter; Immundisolibacteraceae; Immundisolibacterales; Gammaproteobacteria; Proteobacteria	1428	0
Actinotalea; Cellulomonadaceae; Micrococcales; Actinobacteria; Actinobacteriota	1329	0
Hyphomicrobium; Hyphomicrobiaceae; Rhizobiales; Alphaproteobacteria; Proteobacteria	1224	0
uncultured; Microscillaceae; Cytophagales; Bacteroidia; Bacteroidota	1194	0
Chitinophaga; Chitinophagaceae; Chitinophagales; Bacteroidia; Bacteroidota	1040	0
Ilumatobacter; Ilumatobacteraceae; Microtrichales; Acidimicrobiia; Actinobacteriota	991	0
Lysobacter; Xanthomonadaceae; Xanthomonadales; Gammaproteobacteria; Proteobacteria	969	0
Nocardia; Nocardiaceae; Corynebacteriales; Actinobacteria; Actinobacteriota	908	0
Terrimonas; Chitinophagaceae; Chitinophagales; Bacteroidia; Bacteroidota	887	0
Reyranella; Reyranellaceae; Reyranellales; Alphaproteobacteria; Proteobacteria	847	0
Desulfosporosinus; Desulfitobacteriaceae; Desulfitobacteriales; Desulfitobacteriia; Firmicutes	818	0
Aliihoeflea; Rhizobiaceae; Rhizobiales; Alphaproteobacteria; Proteobacteria	753	0
Nevskia; Solimonadaceae; Salinisphaerales; Gammaproteobacteria; Proteobacteria	737	0
KCM-B-112; Acidithiobacillaceae; Acidithiobacillales; Gammaproteobacteria; Proteobacteria	735	0
Egicoccus; Nitriliruptoraceae; Nitriliruptorales; Actinobacteria; Actinobacteriota	725	0
Pseudorhodoplanes; Xanthobacteraceae; Rhizobiales; Alphaproteobacteria; Proteobacteria	537	0
C1-B045; Porticoccaceae; Cellvibrionales; Gammaproteobacteria; Proteobacteria	458	0
IMCC26207; Microtrichaceae; Microtrichales; Acidimicrobiia; Actinobacteriota	457	0
Pedosphaeraceae_ge; Pedosphaeraceae; Pedosphaerales; Verrucomicrobiae; Verrucomicrobiota	445	0
Stackebrandtia; Micromonosporaceae; Micromonosporales; Actinobacteria; Actinobacteriota	392	0
Thiobacillus; Hydrogenophilaceae; Burkholderiales; Gammaproteobacteria; Proteobacteria	342	0
Peptococcaceae_unclassified; Peptococcaceae; Peptococcales; Clostridia; Firmicutes	329	0
Arenimonas; Xanthomonadaceae; Xanthomonadales; Gammaproteobacteria; Proteobacteria	314	0
Aeromicrobium; Nocardioidaceae; Propionibacteriales; Actinobacteria; Actinobacteriota	276	0
Pelagibacterium; Devosiaceae; Rhizobiales; Alphaproteobacteria; Proteobacteria	259	0
AKYH767_ge; AKYH767; Sphingobacteriales; Bacteroidia; Bacteroidota	252	0
Flavihumibacter; Chitinophagaceae; Chitinophagales; Bacteroidia; Bacteroidota	240	0
Azoarcus; Rhodocyclaceae; Burkholderiales; Gammaproteobacteria; Proteobacteria	236	0
Blastocatellaceae_unclassified; Blastocatellaceae; Blastocatellales; Blastocatellia; Acidobacteriota	229	0
Methylophaga; Methylophagaceae; Nitrosococcales; Gammaproteobacteria; Proteobacteria	225	0
Microtrichales_unclassified; Microtrichales_unclassified; Microtrichales; Acidimicrobiia; Actinobacteriota	224	0
uncultured; Reyranellaceae; Reyranellales; Alphaproteobacteria; Proteobacteria	217	0
Seohaeicola; Rhodobacteraceae; Rhodobacterales; Alphaproteobacteria; Proteobacteria	208	0
Fastidiosipila; Hungateiclostridiaceae; Clostridia_or; Clostridia; Firmicutes	205	0
Promicromonospora; Promicromonosporaceae; Micrococcales; Actinobacteria; Actinobacteriota	203	0
uncultured; Weeksellaceae; Flavobacteriales; Bacteroidia; Bacteroidota	203	0
Lysinimicrobium; Demequinaceae; Micrococcales; Actinobacteria; Actinobacteriota	199	0
Tabrizicola; Rhodobacteraceae; Rhodobacterales; Alphaproteobacteria; Proteobacteria	196	0
Sandaracinus; Sandaracinaceae; Polyangiales; Polyangia; Myxococcota	190	0
Parvibaculum; Parvibaculaceae; Parvibaculales; Alphaproteobacteria; Proteobacteria	180	0
Candidatus_Odyssella; Paracaedibacteraceae; Paracaedibacterales; Alphaproteobacteria; Proteobacteria	179	0
Gardnerella; Bifidobacteriaceae; Bifidobacteriales; Actinobacteria; Actinobacteriota	171	0
Panacagrimonas; Solimonadaceae; Salinisphaerales; Gammaproteobacteria; Proteobacteria	168	0
Micromonosporaceae_unclassified; Micromonosporaceae; Micromonosporales; Actinobacteria; Actinobacteriota	164	0
Parviterribacter; Solirubrobacteraceae; Solirubrobacterales; Thermoleophilia; Actinobacteriota	160	0
uncultured; Rhodanobacteraceae; Xanthomonadales; Gammaproteobacteria; Proteobacteria	154	0
Negativicoccus; Veillonellaceae; Veillonellales-Selenomonadales; Negativicutes; Firmicutes	153	0
Thalassospira; Thalassospiraceae; Rhodospirillales; Alphaproteobacteria; Proteobacteria	150	0
DNF00809; Eggerthellaceae; Coriobacteriales; Coriobacteriia; Actinobacteriota	146	0
Oxalicibacterium; Oxalobacteraceae; Burkholderiales; Gammaproteobacteria; Proteobacteria	145	0
Dethiobacter; Dethiobacteraceae; Dethiobacterales; Dethiobacteria; Firmicutes	144	0
Rhodopseudomonas; Xanthobacteraceae; Rhizobiales; Alphaproteobacteria; Proteobacteria	143	0
Alcanivorax; Alcanivoracaceae1; Oceanospirillales; Gammaproteobacteria; Proteobacteria	141	0
Aminobacter; Rhizobiaceae; Rhizobiales; Alphaproteobacteria; Proteobacteria	141	0
Chelatococcus; Beijerinckiaceae; Rhizobiales; Alphaproteobacteria; Proteobacteria	141	0
MB-A2-108_ge; MB-A2-108_fa; MB-A2-108_or; MB-A2-108; Actinobacteriota	130	0
PLTA13_ge; PLTA13_fa; PLTA13; Gammaproteobacteria; Proteobacteria	128	0
Qipengyuania; Sphingomonadaceae; Sphingomonadales; Alphaproteobacteria; Proteobacteria	126	0
Micromonospora; Micromonosporaceae; Micromonosporales; Actinobacteria; Actinobacteriota	126	0
Jeotgalicoccus; Staphylococcaceae; Staphylococcales; Bacilli; Firmicutes	125	0
BD2-11_terrestrial_group_ge; BD2-11_terrestrial_group_fa; BD2-11_terrestrial_group_or; BD2-11_terrestrial_group; Gemmatimonadota	125	0
Paludibacter; Paludibacteraceae; Bacteroidales; Bacteroidia; Bacteroidota	120	0
Rikenellaceae_unclassified; Rikenellaceae; Bacteroidales; Bacteroidia; Bacteroidota	120	0
Catelliglobosispora; Micromonosporaceae; Micromonosporales; Actinobacteria; Actinobacteriota	106	0
Anaerobacillus; Bacillaceae; Bacillales; Bacilli; Firmicutes	106	0
IS-44; Nitrosomonadaceae; Burkholderiales; Gammaproteobacteria; Proteobacteria	101	0
0319-7L14_ge; 0319-7L14_fa; 0319-7L14; Actinobacteria; Actinobacteriota	101	0
Conexibacter; Solirubrobacteraceae; Solirubrobacterales; Thermoleophilia; Actinobacteriota	98	0
Marmoricola; Nocardioidaceae; Propionibacteriales; Actinobacteria; Actinobacteriota	98	0
Pseudoflavitalea; Chitinophagaceae; Chitinophagales; Bacteroidia; Bacteroidota	98	0
Dongia; Dongiaceae; Dongiales; Alphaproteobacteria; Proteobacteria	94	0
Leptothrix; Comamonadaceae; Burkholderiales; Gammaproteobacteria; Proteobacteria	92	0
Mongoliitalea; Cyclobacteriaceae; Cytophagales; Bacteroidia; Bacteroidota	91	0
Chelativorans; Rhizobiaceae; Rhizobiales; Alphaproteobacteria; Proteobacteria	91	0
Pontibacter; Hymenobacteraceae; Cytophagales; Bacteroidia; Bacteroidota	90	0
Paucibacter; Comamonadaceae; Burkholderiales; Gammaproteobacteria; Proteobacteria	87	0
Cyclobacteriaceae_unclassified; Cyclobacteriaceae; Cytophagales; Bacteroidia; Bacteroidota	86	0
Bifidobacterium; Bifidobacteriaceae; Bifidobacteriales; Actinobacteria; Actinobacteriota	84	0
Facklamia; Aerococcaceae; Lactobacillales; Bacilli; Firmicutes	84	0
Kribbella; Nocardioidaceae; Propionibacteriales; Actinobacteria; Actinobacteriota	82	0
Pseudoxanthobacter; Xanthobacteraceae; Rhizobiales; Alphaproteobacteria; Proteobacteria	80	0
Streptomycetaceae_unclassified; Streptomycetaceae; Streptomycetales; Actinobacteria; Actinobacteriota	71	0
OLB14_ge; OLB14_fa; OLB14_or; OLB14; Chloroflexi	65	0
Erythrobacter; Sphingomonadaceae; Sphingomonadales; Alphaproteobacteria; Proteobacteria	65	0
Hirschia; Hyphomonadaceae; Caulobacterales; Alphaproteobacteria; Proteobacteria	62	0
NS11-12_marine_group_ge; NS11-12_marine_group; Sphingobacteriales; Bacteroidia; Bacteroidota	62	0
Georgenia; Bogoriellaceae; Micrococcales; Actinobacteria; Actinobacteriota	61	0
OLB12; Microscillaceae; Cytophagales; Bacteroidia; Bacteroidota	60	0
Cecembia; Cyclobacteriaceae; Cytophagales; Bacteroidia; Bacteroidota	58	0
uncultured; Ardenticatenaceae; Ardenticatenales; Anaerolineae; Chloroflexi	57	0
Caedibacter; Caedibacteraceae; Caedibacterales; Alphaproteobacteria; Proteobacteria	56	0
Dadabacteriales_ge; Dadabacteriales_fa; Dadabacteriales; Dadabacteriia; Dadabacteria	55	0
Lachnospirales_unclassified; Lachnospirales_unclassified; Lachnospirales; Clostridia; Firmicutes	54	0
Auricoccus-Abyssicoccus; Staphylococcaceae; Staphylococcales; Bacilli; Firmicutes	53	0
uncultured; Xanthomonadaceae; Xanthomonadales; Gammaproteobacteria; Proteobacteria	53	0
Brochothrix; Listeriaceae; Lactobacillales; Bacilli; Firmicutes	52	0
Alloprevotella; Prevotellaceae; Bacteroidales; Bacteroidia; Bacteroidota	48	0
Intrasporangium; Intrasporangiaceae; Micrococcales; Actinobacteria; Actinobacteriota	47	0
Methylophilaceae_unclassified; Methylophilaceae; Burkholderiales; Gammaproteobacteria; Proteobacteria	45	0
Polycyclovorans; Solimonadaceae; Salinisphaerales; Gammaproteobacteria; Proteobacteria	43	0
uncultured; Blastocatellaceae; Blastocatellales; Blastocatellia; Acidobacteriota	42	0
uncultured; Moraxellaceae; Pseudomonadales; Gammaproteobacteria; Proteobacteria	40	0
uncultured; Holosporaceae; Holosporales; Alphaproteobacteria; Proteobacteria	39	0
Ramlibacter; Comamonadaceae; Burkholderiales; Gammaproteobacteria; Proteobacteria	39	0
Olivibacter; Sphingobacteriaceae; Sphingobacteriales; Bacteroidia; Bacteroidota	38	0
Sphingoaurantiacus; Sphingomonadaceae; Sphingomonadales; Alphaproteobacteria; Proteobacteria	34	0
uncultured; Pedosphaeraceae; Pedosphaerales; Verrucomicrobiae; Verrucomicrobiota	34	0
Runella; Spirosomaceae; Cytophagales; Bacteroidia; Bacteroidota	33	0
Sediminibacterium; Chitinophagaceae; Chitinophagales; Bacteroidia; Bacteroidota	31	0
Lacibacter; Chitinophagaceae; Chitinophagales; Bacteroidia; Bacteroidota	31	0
Ferrovibrio; Ferrovibrionaceae; Ferrovibrionales; Alphaproteobacteria; Proteobacteria	29	0
Pseudohongiella; Pseudohongiellaceae; Oceanospirillales; Gammaproteobacteria; Proteobacteria	29	0
Ohtaekwangia; Microscillaceae; Cytophagales; Bacteroidia; Bacteroidota	28	0
Larkinella; Spirosomaceae; Cytophagales; Bacteroidia; Bacteroidota	27	0
Marinobacter; Marinobacteraceae; Alteromonadales; Gammaproteobacteria; Proteobacteria	26	0
TM7x; Saccharimonadaceae; Saccharimonadales; Saccharimonadia; Patescibacteria	25	0
Chlamydiales_unclassified; Chlamydiales_unclassified; Chlamydiales; Chlamydiae; Verrucomicrobiota	24	0
Subgroup_17_ge; Subgroup_17_fa; Subgroup_17; Vicinamibacteria; Acidobacteriota	24	0
uncultured; Acetobacteraceae; Acetobacterales; Alphaproteobacteria; Proteobacteria	24	0
uncultured; Paracaedibacteraceae; Paracaedibacterales; Alphaproteobacteria; Proteobacteria	24	0
Undibacterium; Oxalobacteraceae; Burkholderiales; Gammaproteobacteria; Proteobacteria	22	0
Salinarimonas; Beijerinckiaceae; Rhizobiales; Alphaproteobacteria; Proteobacteria	22	0
Ekhidna; Cyclobacteriaceae; Cytophagales; Bacteroidia; Bacteroidota	21	0
Anoxybacillus; Bacillaceae; Bacillales; Bacilli; Firmicutes	21	0
Herpetosiphon; Herpetosiphonaceae; Chloroflexales; Chloroflexia; Chloroflexi	20	0
Croceicoccus; Sphingomonadaceae; Sphingomonadales; Alphaproteobacteria; Proteobacteria	20	0
Thalassobaculum; Thalassobaculaceae; Thalassobaculales; Alphaproteobacteria; Proteobacteria	18	0
Rickettsiaceae_unclassified; Rickettsiaceae; Rickettsiales; Alphaproteobacteria; Proteobacteria	18	0
Nitriliruptoraceae_ge; Nitriliruptoraceae; Nitriliruptorales; Actinobacteria; Actinobacteriota	18	0
Solimonas; Solimonadaceae; Salinisphaerales; Gammaproteobacteria; Proteobacteria	17	0
Corallococcus; Myxococcaceae; Myxococcales; Myxococcia; Myxococcota	17	0
Paenarthrobacter; Micrococcaceae; Micrococcales; Actinobacteria; Actinobacteriota	16	0
Promicromonosporaceae_unclassified; Promicromonosporaceae; Micrococcales; Actinobacteria; Actinobacteriota	16	0
Alcaligenaceae_ge; Alcaligenaceae; Burkholderiales; Gammaproteobacteria; Proteobacteria	16	0
Rhizobacter; Comamonadaceae; Burkholderiales; Gammaproteobacteria; Proteobacteria	16	0
Nocardioidaceae_unclassified; Nocardioidaceae; Propionibacteriales; Actinobacteria; Actinobacteriota	15	0
JG30-KF-CM45_ge; JG30-KF-CM45; Thermomicrobiales; Chloroflexia; Chloroflexi	15	0
Bauldia; Rhizobiales_Incertae_Sedis; Rhizobiales; Alphaproteobacteria; Proteobacteria	15	0
Kosakonia; Enterobacteriaceae; Enterobacterales; Gammaproteobacteria; Proteobacteria	15	0
Patulibacter; Solirubrobacteraceae; Solirubrobacterales; Thermoleophilia; Actinobacteriota	14	0
Chitinophagaceae_unclassified; Chitinophagaceae; Chitinophagales; Bacteroidia; Bacteroidota	14	0
Chryseolinea; Microscillaceae; Cytophagales; Bacteroidia; Bacteroidota	14	0
Xanthobacter; Xanthobacteraceae; Rhizobiales; Alphaproteobacteria; Proteobacteria	13	0
Actinobacteriota_unclassified; Actinobacteriota_unclassified; Actinobacteriota_unclassified; Actinobacteriota_unclassified; Actinobacteriota	13	0
Cytophagales_unclassified; Cytophagales_unclassified; Cytophagales; Bacteroidia; Bacteroidota	12	0
Fluviicola; Crocinitomicaceae; Flavobacteriales; Bacteroidia; Bacteroidota	12	0
Pla4_lineage_ge; Pla4_lineage_fa; Pla4_lineage_or; Pla4_lineage; Planctomycetota	12	0
Singulisphaera; Isosphaeraceae; Isosphaerales; Planctomycetes; Planctomycetota	11	0
Kaistia; Kaistiaceae; Rhizobiales; Alphaproteobacteria; Proteobacteria	11	0
uncultured_ge; uncultured; Frankiales; Actinobacteria; Actinobacteriota	10	0
Altererythrobacter; Sphingomonadaceae; Sphingomonadales; Alphaproteobacteria; Proteobacteria	10	0
Solirubrobacteraceae_unclassified; Solirubrobacteraceae; Solirubrobacterales; Thermoleophilia; Actinobacteriota	10	0
Sporocytophaga; Cytophagaceae; Cytophagales; Bacteroidia; Bacteroidota	10	0
Desulfuribacillus; Desulfuribacillaceae; Desulfuribacillales; Bacilli; Firmicutes	10	0
Parachlamydiaceae_unclassified; Parachlamydiaceae; Chlamydiales; Chlamydiae; Verrucomicrobiota	10	0
Ensifer; Rhizobiaceae; Rhizobiales; Alphaproteobacteria; Proteobacteria	9	0
Beijerinckiaceae_unclassified; Beijerinckiaceae; Rhizobiales; Alphaproteobacteria; Proteobacteria	8	0
Coxiella; Coxiellaceae; Coxiellales; Gammaproteobacteria; Proteobacteria	8	0
Nitrospira; Nitrospiraceae; Nitrospirales; Nitrospiria; Nitrospirota	8	0
Anaeromyxobacter; Anaeromyxobacteraceae; Myxococcales; Myxococcia; Myxococcota	8	0
MWH-CFBk5_ge; MWH-CFBk5; Cytophagales; Bacteroidia; Bacteroidota	8	0
Persicitalea; Spirosomaceae; Cytophagales; Bacteroidia; Bacteroidota	8	0
Fictibacillus; Bacillaceae; Bacillales; Bacilli; Firmicutes	8	0
hgcI_clade; Sporichthyaceae; Frankiales; Actinobacteria; Actinobacteriota	7	0
Thermoleophilia_unclassified; Thermoleophilia_unclassified; Thermoleophilia_unclassified; Thermoleophilia; Actinobacteriota	7	0
Latescibacterota_ge; Latescibacterota_fa; Latescibacterota_or; Latescibacterota_cl; Latescibacterota	7	0
Elev-16S-1166_ge; Elev-16S-1166_fa; Elev-16S-1166; Acidobacteriae; Acidobacteriota	7	0
Cellulomonas; Cellulomonadaceae; Micrococcales; Actinobacteria; Actinobacteriota	7	0
Leucobacter; Microbacteriaceae; Micrococcales; Actinobacteria; Actinobacteriota	7	0
WCHB1-32; Prolixibacteraceae; Bacteroidales; Bacteroidia; Bacteroidota	7	0
Crocinitomicaceae_unclassified; Crocinitomicaceae; Flavobacteriales; Bacteroidia; Bacteroidota	7	0
A4b_ge; A4b; SBR1031; Anaerolineae; Chloroflexi	7	0
Collimonas; Oxalobacteraceae; Burkholderiales; Gammaproteobacteria; Proteobacteria	7	0
RS25G; Pedosphaeraceae; Pedosphaerales; Verrucomicrobiae; Verrucomicrobiota	7	0
Pusillimonas; Alcaligenaceae; Burkholderiales; Gammaproteobacteria; Proteobacteria	6	0
uncultured; Magnetospiraceae; Rhodospirillales; Alphaproteobacteria; Proteobacteria	6	0
Rickettsiales_unclassified; Rickettsiales_unclassified; Rickettsiales; Alphaproteobacteria; Proteobacteria	6	0
Renibacterium; Micrococcaceae; Micrococcales; Actinobacteria; Actinobacteriota	6	0
Maritimimonas; Flavobacteriaceae; Flavobacteriales; Bacteroidia; Bacteroidota	6	0
Youngiibacter; Clostridiaceae; Clostridiales; Clostridia; Firmicutes	6	0
uncultured; Devosiaceae; Rhizobiales; Alphaproteobacteria; Proteobacteria	6	0
Labrys; Labraceae; Rhizobiales; Alphaproteobacteria; Proteobacteria	6	0
Amaricoccus; Rhodobacteraceae; Rhodobacterales; Alphaproteobacteria; Proteobacteria	6	0
Idiomarina; Idiomarinaceae; Alteromonadales; Gammaproteobacteria; Proteobacteria	6	0
Candidatus_Protochlamydia; Parachlamydiaceae; Chlamydiales; Chlamydiae; Verrucomicrobiota	6	0
Acidimicrobiia_unclassified; Acidimicrobiia_unclassified; Acidimicrobiia_unclassified; Acidimicrobiia; Actinobacteriota	5	0
uncultured_ge; uncultured; Rhodospirillales; Alphaproteobacteria; Proteobacteria	5	0
Vicinamibacteraceae_ge; Vicinamibacteraceae; Vicinamibacterales; Vicinamibacteria; Acidobacteriota	5	0
Cytophaga; Cytophagaceae; Cytophagales; Bacteroidia; Bacteroidota	5	0
Hymenobacter; Hymenobacteraceae; Cytophagales; Bacteroidia; Bacteroidota	5	0
Catonella; Lachnospiraceae; Lachnospirales; Clostridia; Firmicutes	5	0
MWH-UniP1_aquatic_group_ge; MWH-UniP1_aquatic_group; Burkholderiales; Gammaproteobacteria; Proteobacteria	5	0
Candidatus_Ovatusbacter; Unknown_Family; Gammaproteobacteria_Incertae_Sedis; Gammaproteobacteria; Proteobacteria	5	0
Neochlamydia; Parachlamydiaceae; Chlamydiales; Chlamydiae; Verrucomicrobiota	5	0
IMCC26134; Opitutaceae; Opitutales; Verrucomicrobiae; Verrucomicrobiota	5	0
Hydrocarboniphaga; Solimonadaceae; Salinisphaerales; Gammaproteobacteria; Proteobacteria	4	0
cvE6_ge; cvE6; Chlamydiales; Chlamydiae; Verrucomicrobiota	4	0
uncultured_ge; uncultured; Vicinamibacterales; Vicinamibacteria; Acidobacteriota	4	0
Glutamicibacter; Micrococcaceae; Micrococcales; Actinobacteria; Actinobacteriota	4	0
uncultured; Chitinophagaceae; Chitinophagales; Bacteroidia; Bacteroidota	4	0
Nibribacter; Hymenobacteraceae; Cytophagales; Bacteroidia; Bacteroidota	4	0
Bacteriovorax; Bacteriovoracaceae; Bacteriovoracales; Bdellovibrionia; Bdellovibrionota	4	0
Gitt-GS-136_ge; Gitt-GS-136_fa; Gitt-GS-136_or; Gitt-GS-136; Chloroflexi	4	0
Tundrisphaera; Isosphaeraceae; Isosphaerales; Planctomycetes; Planctomycetota	4	0
uncultured; Isosphaeraceae; Isosphaerales; Planctomycetes; Planctomycetota	4	0
D05-2_ge; D05-2; Rhizobiales; Alphaproteobacteria; Proteobacteria	4	0
Pseudochrobactrum; Rhizobiaceae; Rhizobiales; Alphaproteobacteria; Proteobacteria	4	0
B1-7BS_ge; B1-7BS; Burkholderiales; Gammaproteobacteria; Proteobacteria	4	0
uncultured; Nitrosomonadaceae; Burkholderiales; Gammaproteobacteria; Proteobacteria	4	0
Finegoldia; Peptostreptococcales-Tissierellales_fa; Peptostreptococcales-Tissierellales; Clostridia; Firmicutes	3	0
Micrococcus; Micrococcaceae; Micrococcales; Actinobacteria; Actinobacteriota	3	0
Fontibacter; Cyclobacteriaceae; Cytophagales; Bacteroidia; Bacteroidota	3	0
bacteriap25_ge; bacteriap25_fa; bacteriap25_or; bacteriap25; Myxococcota	3	0
Gemmatimonadaceae_unclassified; Gemmatimonadaceae; Gemmatimonadales; Gemmatimonadetes; Gemmatimonadota	3	0
Hyphomicrobiaceae_unclassified; Hyphomicrobiaceae; Rhizobiales; Alphaproteobacteria; Proteobacteria	3	0
Modestobacter; Geodermatophilaceae; Frankiales; Actinobacteria; Actinobacteriota	3	0
Catellatospora; Micromonosporaceae; Micromonosporales; Actinobacteria; Actinobacteriota	3	0
Porphyromonas; Porphyromonadaceae; Bacteroidales; Bacteroidia; Bacteroidota	3	0
Prevotellaceae_unclassified; Prevotellaceae; Bacteroidales; Bacteroidia; Bacteroidota	3	0
Nafulsella; Cyclobacteriaceae; Cytophagales; Bacteroidia; Bacteroidota	3	0
Spirosomaceae_unclassified; Spirosomaceae; Cytophagales; Bacteroidia; Bacteroidota	3	0
Salegentibacter; Flavobacteriaceae; Flavobacteriales; Bacteroidia; Bacteroidota	3	0
Candidatus_Paracaedibacter; Paracaedibacteraceae; Paracaedibacterales; Alphaproteobacteria; Proteobacteria	3	0
Candidatus_Berkiella; Unknown_Family; Gammaproteobacteria_Incertae_Sedis; Gammaproteobacteria; Proteobacteria	3	0
Chlamydiaceae_unclassified; Chlamydiaceae; Chlamydiales; Chlamydiae; Verrucomicrobiota	3	0
Omnitrophales_unclassified; Omnitrophales_unclassified; Omnitrophales; Omnitrophia; Verrucomicrobiota	3	0
Polyangiales_unclassified; Polyangiales_unclassified; Polyangiales; Polyangia; Myxococcota	2	0
UBA6140; Methylophilaceae; Burkholderiales; Gammaproteobacteria; Proteobacteria	2	0
uncultured_ge; uncultured; Acidobacteriales; Acidobacteriae; Acidobacteriota	2	0
Ornithinimicrobium; Intrasporangiaceae; Micrococcales; Actinobacteria; Actinobacteriota	2	0
Pedomicrobium; Hyphomicrobiaceae; Rhizobiales; Alphaproteobacteria; Proteobacteria	2	0
Ilumatobacteraceae_unclassified; Ilumatobacteraceae; Microtrichales; Acidimicrobiia; Actinobacteriota	2	0
Blastocatellaceae_ge; Blastocatellaceae; Blastocatellales; Blastocatellia; Acidobacteriota	2	0
Lineage_IV_ge; Lineage_IV_fa; Lineage_IV; Elusimicrobia; Elusimicrobiota	2	0
Staphylococcaceae_unclassified; Staphylococcaceae; Staphylococcales; Bacilli; Firmicutes	2	0
Veillonella; Veillonellaceae; Veillonellales-Selenomonadales; Negativicutes; Firmicutes	2	0
27F-1492R_ge; 27F-1492R; Myxococcales; Myxococcia; Myxococcota	2	0
Gemmata; Gemmataceae; Gemmatales; Planctomycetes; Planctomycetota	2	0
Isosphaeraceae_unclassified; Isosphaeraceae; Isosphaerales; Planctomycetes; Planctomycetota	2	0
Magnetospirillaceae_unclassified; Magnetospirillaceae; Rhodospirillales; Alphaproteobacteria; Proteobacteria	2	0
Gallionella; Gallionellaceae; Burkholderiales; Gammaproteobacteria; Proteobacteria	2	0
Kocuria; Micrococcaceae; Micrococcales; Actinobacteria; Actinobacteriota	1	0
Sulfurifustis; Acidiferrobacteraceae; Acidiferrobacterales; Gammaproteobacteria; Proteobacteria	1	0
Limnohabitans; Comamonadaceae; Burkholderiales; Gammaproteobacteria; Proteobacteria	1	0
Saccharimonadales_unclassified; Saccharimonadales_unclassified; Saccharimonadales; Saccharimonadia; Patescibacteria	1	0
Subgroup_2_ge; Subgroup_2_fa; Subgroup_2; Acidobacteriae; Acidobacteriota	1	0
Lineage_IIa_ge; Lineage_IIa_fa; Lineage_IIa_or; Lineage_IIa; Elusimicrobiota	1	0
Immundisolibacteraceae_ge; Immundisolibacteraceae; Immundisolibacterales; Gammaproteobacteria; Proteobacteria	1	0
Polyangiaceae_unclassified; Polyangiaceae; Polyangiales; Polyangia; Myxococcota	1	0
Verrucomicrobium; Verrucomicrobiaceae; Verrucomicrobiales; Verrucomicrobiae; Verrucomicrobiota	1	0
Pedosphaeraceae_unclassified; Pedosphaeraceae; Pedosphaerales; Verrucomicrobiae; Verrucomicrobiota	1	0
Acidobacteriae_unclassified; Acidobacteriae_unclassified; Acidobacteriae_unclassified; Acidobacteriae; Acidobacteriota	1	0
Subgroup_15_ge; Subgroup_15_fa; Subgroup_15; Acidobacteriae; Acidobacteriota	1	0
Mycobacteriaceae_unclassified; Mycobacteriaceae; Corynebacteriales; Actinobacteria; Actinobacteriota	1	0
TK10_ge; TK10_fa; TK10_or; TK10; Chloroflexi	1	0
Lineage_IIc_ge; Lineage_IIc_fa; Lineage_IIc_or; Lineage_IIc; Elusimicrobiota	1	0
NB1-j_ge; NB1-j_fa; NB1-j_or; NB1-j_cl; NB1-j	1	0
Parcubacteria_ge; Parcubacteria_fa; Parcubacteria_or; Parcubacteria; Patescibacteria	1	0
uncultured_ge; uncultured_fa; uncultured; Acidimicrobiia; Actinobacteriota	1	0
Luedemannella; Micromonosporaceae; Micromonosporales; Actinobacteria; Actinobacteriota	1	0
Tessaracoccus; Propionibacteriaceae; Propionibacteriales; Actinobacteria; Actinobacteriota	1	0
Actinomycetospora; Pseudonocardiaceae; Pseudonocardiales; Actinobacteria; Actinobacteriota	1	0
Mariniflexile; Flavobacteriaceae; Flavobacteriales; Bacteroidia; Bacteroidota	1	0
Silvanigrellaceae_unclassified; Silvanigrellaceae; Silvanigrellales; Oligoflexia; Bdellovibrionota	1	0
ADurb.Bin180_ge; ADurb.Bin180_fa; ADurb.Bin180; Anaerolineae; Chloroflexi	1	0
Chloroflexaceae_unclassified; Chloroflexaceae; Chloroflexales; Chloroflexia; Chloroflexi	1	0
Chloroflexales_unclassified; Chloroflexales_unclassified; Chloroflexales; Chloroflexia; Chloroflexi	1	0
AKYG1722_ge; AKYG1722; Thermomicrobiales; Chloroflexia; Chloroflexi	1	0
Caenarcaniphilales_ge; Caenarcaniphilales_fa; Caenarcaniphilales; Vampirivibrionia; Cyanobacteria	1	0
DTB120_ge; DTB120_fa; DTB120_or; DTB120_cl; DTB120	1	0
Geobacterales_unclassified; Geobacterales_unclassified; Geobacterales; Desulfuromonadia; Desulfobacterota	1	0
Halolactibacillus; Bacillaceae; Bacillales; Bacilli; Firmicutes	1	0
Alkalibacter; Alkalibacteraceae; Eubacteriales; Clostridia; Firmicutes	1	0
Lactonifactor; Lachnospiraceae; Lachnospirales; Clostridia; Firmicutes	1	0
Candidatus_Methylomirabilis; Methylomirabilaceae; Methylomirabilales; Methylomirabilia; Methylomirabilota	1	0
MIZ17; Methylomirabilaceae; Methylomirabilales; Methylomirabilia; Methylomirabilota	1	0
Sh765B-TzT-35; Methylomirabilaceae; Methylomirabilales; Methylomirabilia; Methylomirabilota	1	0
Rokubacteriales_ge; Rokubacteriales_fa; Rokubacteriales; Methylomirabilia; Methylomirabilota	1	0
Saccharimonadales_ge; Saccharimonadales_fa; Saccharimonadales; Saccharimonadia; Patescibacteria	1	0
Pirellula; Pirellulaceae; Pirellulales; Planctomycetes; Planctomycetota	1	0
Azospirillum; Azospirillaceae; Azospirillales; Alphaproteobacteria; Proteobacteria	1	0
uncultured; Elsteraceae; Elsterales; Alphaproteobacteria; Proteobacteria	1	0
Paracaedibacteraceae_unclassified; Paracaedibacteraceae; Paracaedibacterales; Alphaproteobacteria; Proteobacteria	1	0
Puniceispirillales_ge; Puniceispirillales_fa; Puniceispirillales; Alphaproteobacteria; Proteobacteria	1	0
Arsenicitalea; Devosiaceae; Rhizobiales; Alphaproteobacteria; Proteobacteria	1	0
Pseudorhizobium; Rhizobiaceae; Rhizobiales; Alphaproteobacteria; Proteobacteria	1	0
uncultured; Beggiatoaceae; Beggiatoales; Gammaproteobacteria; Proteobacteria	1	0
Gallionellaceae_unclassified; Gallionellaceae; Burkholderiales; Gammaproteobacteria; Proteobacteria	1	0
Buttiauxella; Enterobacteriaceae; Enterobacterales; Gammaproteobacteria; Proteobacteria	1	0
Trabulsiella; Enterobacteriaceae; Enterobacterales; Gammaproteobacteria; Proteobacteria	1	0
Legionellaceae_unclassified; Legionellaceae; Legionellales; Gammaproteobacteria; Proteobacteria	1	0
Candidatus_Endoecteinascidia; Piscirickettsiaceae; Piscirickettsiales; Gammaproteobacteria; Proteobacteria	1	0
SAR324_clade(Marine_group_B)_ge; SAR324_clade(Marine_group_B)_fa; SAR324_clade(Marine_group_B)_or; SAR324_clade(Marine_group_B)_cl; SAR324_clade(Marine_group_B)	1	0
Spirochaeta_2; Spirochaetaceae; Spirochaetales; Spirochaetia; Spirochaetota	1	0
Prosthecobacter; Verrucomicrobiaceae; Verrucomicrobiales; Verrucomicrobiae; Verrucomicrobiota	1	0
Lactococcus; Streptococcaceae; Lactobacillales; Bacilli; Firmicutes	0	37275
Trichococcus; Carnobacteriaceae; Lactobacillales; Bacilli; Firmicutes	0	1380
Lactobacillus; Lactobacillaceae; Lactobacillales; Bacilli; Firmicutes	0	1337
Enterobacter; Enterobacteriaceae; Enterobacterales; Gammaproteobacteria; Proteobacteria	0	633
Alteromonadaceae_unclassified; Alteromonadaceae; Alteromonadales; Gammaproteobacteria; Proteobacteria	0	535
Weissella; Leuconostocaceae; Lactobacillales; Bacilli; Firmicutes	0	309
Delftia; Comamonadaceae; Burkholderiales; Gammaproteobacteria; Proteobacteria	0	290
Salipaludibacillus; Salisediminibacteriaceae; Bacillales; Bacilli; Firmicutes	0	235
Chryseobacterium; Weeksellaceae; Flavobacteriales; Bacteroidia; Bacteroidota	0	231
Bifidobacteriaceae_unclassified; Bifidobacteriaceae; Bifidobacteriales; Actinobacteria; Actinobacteriota	0	168
Mitochondria_ge; Mitochondria; Rickettsiales; Alphaproteobacteria; Proteobacteria	0	156
Rosenbergiella; Erwiniaceae; Enterobacterales; Gammaproteobacteria; Proteobacteria	0	149
Sphingorhabdus; Sphingomonadaceae; Sphingomonadales; Alphaproteobacteria; Proteobacteria	0	138
Klebsiella; Enterobacteriaceae; Enterobacterales; Gammaproteobacteria; Proteobacteria	0	127
Burkholderia-Caballeronia-Paraburkholderia; Burkholderiaceae; Burkholderiales; Gammaproteobacteria; Proteobacteria	0	125
Clostridium_sensu_stricto_1; Clostridiaceae; Clostridiales; Clostridia; Firmicutes	0	120
Brevibacillus; Brevibacillaceae; Brevibacillales; Bacilli; Firmicutes	0	105
Saccharopolyspora; Pseudonocardiaceae; Pseudonocardiales; Actinobacteria; Actinobacteriota	0	105
Desemzia; Carnobacteriaceae; Lactobacillales; Bacilli; Firmicutes	0	103
Shewanella; Shewanellaceae; Alteromonadales; Gammaproteobacteria; Proteobacteria	0	99
Duganella; Oxalobacteraceae; Burkholderiales; Gammaproteobacteria; Proteobacteria	0	79
Pelomonas; Comamonadaceae; Burkholderiales; Gammaproteobacteria; Proteobacteria	0	71
Niastella; Chitinophagaceae; Chitinophagales; Bacteroidia; Bacteroidota	0	69
BIrii41_ge; BIrii41; Polyangiales; Polyangia; Myxococcota	0	67
Johnsonella; Lachnospiraceae; Lachnospirales; Clostridia; Firmicutes	0	58
Verrucosispora; Micromonosporaceae; Micromonosporales; Actinobacteria; Actinobacteriota	0	54
Saccharibacillus; Paenibacillaceae; Paenibacillales; Bacilli; Firmicutes	0	46
Solibacillus; Planococcaceae; Bacillales; Bacilli; Firmicutes	0	43
Aureimonas; Rhizobiaceae; Rhizobiales; Alphaproteobacteria; Proteobacteria	0	39
Herminiimonas; Oxalobacteraceae; Burkholderiales; Gammaproteobacteria; Proteobacteria	0	38
Steroidobacter; Steroidobacteraceae; Steroidobacterales; Gammaproteobacteria; Proteobacteria	0	34
Streptococcaceae_unclassified; Streptococcaceae; Lactobacillales; Bacilli; Firmicutes	0	29
Agathobacter; Lachnospiraceae; Lachnospirales; Clostridia; Firmicutes	0	28
Blastomonas; Sphingomonadaceae; Sphingomonadales; Alphaproteobacteria; Proteobacteria	0	23
Dehalococcoidia_unclassified; Dehalococcoidia_unclassified; Dehalococcoidia_unclassified; Dehalococcoidia; Chloroflexi	0	15
SN8; Xanthomonadaceae; Xanthomonadales; Gammaproteobacteria; Proteobacteria	0	11
Brachybacterium; Dermabacteraceae; Micrococcales; Actinobacteria; Actinobacteriota	0	8
Lysinibacillus; Planococcaceae; Bacillales; Bacilli; Firmicutes	0	8
Carnobacterium; Carnobacteriaceae; Lactobacillales; Bacilli; Firmicutes	0	8
Proteobacteria_unclassified; Proteobacteria_unclassified; Proteobacteria_unclassified; Proteobacteria_unclassified; Proteobacteria	0	7
Vogesella; Chromobacteriaceae; Burkholderiales; Gammaproteobacteria; Proteobacteria	0	7
Serratia; Yersiniaceae; Enterobacterales; Gammaproteobacteria; Proteobacteria	0	6
AB1_ge; AB1; Rickettsiales; Alphaproteobacteria; Proteobacteria	0	6
Arcticibacter; Sphingobacteriaceae; Sphingobacteriales; Bacteroidia; Bacteroidota	0	5
Enterococcaceae_unclassified; Enterococcaceae; Lactobacillales; Bacilli; Firmicutes	0	5
Dechloromonas; Rhodocyclaceae; Burkholderiales; Gammaproteobacteria; Proteobacteria	0	5
Desulfuromonadia_unclassified; Desulfuromonadia_unclassified; Desulfuromonadia_unclassified; Desulfuromonadia; Desulfobacterota	0	4
Methylocystis; Beijerinckiaceae; Rhizobiales; Alphaproteobacteria; Proteobacteria	0	4
Alteromonadales_unclassified; Alteromonadales_unclassified; Alteromonadales; Gammaproteobacteria; Proteobacteria	0	4
Paenibacillaceae_ge; Paenibacillaceae; Paenibacillales; Bacilli; Firmicutes	0	4
Methylophilus; Methylophilaceae; Burkholderiales; Gammaproteobacteria; Proteobacteria	0	4
OPB41_ge; OPB41_fa; OPB41; Coriobacteriia; Actinobacteriota	0	3
Peptoniphilus; Peptostreptococcales-Tissierellales_fa; Peptostreptococcales-Tissierellales; Clostridia; Firmicutes	0	3
Caulobacteraceae_ge; Caulobacteraceae; Caulobacterales; Alphaproteobacteria; Proteobacteria	0	3
Yersiniaceae_unclassified; Yersiniaceae; Enterobacterales; Gammaproteobacteria; Proteobacteria	0	3
uncultured_ge; uncultured; Syntrophales; Syntrophia; Desulfobacterota	0	2
Fimbriimonadaceae_ge; Fimbriimonadaceae; Fimbriimonadales; Fimbriimonadia; Armatimonadota	0	2
Sphingobacteriaceae_ge; Sphingobacteriaceae; Sphingobacteriales; Bacteroidia; Bacteroidota	0	2
Sphingobacteriales_unclassified; Sphingobacteriales_unclassified; Sphingobacteriales; Bacteroidia; Bacteroidota	0	2
Tsukamurella; Tsukamurellaceae; Corynebacteriales; Actinobacteria; Actinobacteriota	0	2
Janibacter; Intrasporangiaceae; Micrococcales; Actinobacteria; Actinobacteriota	0	2
Citricoccus; Micrococcaceae; Micrococcales; Actinobacteria; Actinobacteriota	0	2
uncultured; Flavobacteriaceae; Flavobacteriales; Bacteroidia; Bacteroidota	0	2
Weeksellaceae_unclassified; Weeksellaceae; Flavobacteriales; Bacteroidia; Bacteroidota	0	2
Desulfobacterota_unclassified; Desulfobacterota_unclassified; Desulfobacterota_unclassified; Desulfobacterota_unclassified; Desulfobacterota	0	2
Dolosigranulum; Carnobacteriaceae; Lactobacillales; Bacilli; Firmicutes	0	2
Floricoccus; Streptococcaceae; Lactobacillales; Bacilli; Firmicutes	0	2
Hungateiclostridiaceae_unclassified; Hungateiclostridiaceae; Clostridia_or; Clostridia; Firmicutes	0	2
NKB15_ge; NKB15_fa; NKB15_or; NKB15_cl; NKB15	0	2
Cereibacter; Rhodobacteraceae; Rhodobacterales; Alphaproteobacteria; Proteobacteria	0	2
Burkholderiaceae_unclassified; Burkholderiaceae; Burkholderiales; Gammaproteobacteria; Proteobacteria	0	2
Sideroxydans; Gallionellaceae; Burkholderiales; Gammaproteobacteria; Proteobacteria	0	2
TA06_ge; TA06_fa; TA06_or; TA06_cl; TA06	0	2
Blfdi19_ge; Blfdi19_fa; Blfdi19; Polyangia; Myxococcota	0	1
Sphingosinicella; Sphingomonadaceae; Sphingomonadales; Alphaproteobacteria; Proteobacteria	0	1
Bacteroidota_unclassified; Bacteroidota_unclassified; Bacteroidota_unclassified; Bacteroidota_unclassified; Bacteroidota	0	1
SAR202_clade_ge; SAR202_clade_fa; SAR202_clade; Dehalococcoidia; Chloroflexi	0	1
MND1; Nitrosomonadaceae; Burkholderiales; Gammaproteobacteria; Proteobacteria	0	1
Ancylobacter; Xanthobacteraceae; Rhizobiales; Alphaproteobacteria; Proteobacteria	0	1
0319-6G20_ge; 0319-6G20_fa; 0319-6G20; Oligoflexia; Bdellovibrionota	0	1
Candidatus_Planktophila; Sporichthyaceae; Frankiales; Actinobacteria; Actinobacteriota	0	1
Syntrophus; Syntrophaceae; Syntrophales; Syntrophia; Desulfobacterota	0	1
H3.93_ge; H3.93_fa; H3.93; Dehalococcoidia; Chloroflexi	0	1
Bacteroidetes_vadinHA17_ge; Bacteroidetes_vadinHA17; Bacteroidales; Bacteroidia; Bacteroidota	0	1
GIF3_ge; GIF3_fa; GIF3; Dehalococcoidia; Chloroflexi	0	1
Candidatus_Soleaferrea; Ruminococcaceae; Oscillospirales; Clostridia; Firmicutes	0	1
uncultured; Methyloligellaceae; Rhizobiales; Alphaproteobacteria; Proteobacteria	0	1
Cupriavidus; Burkholderiaceae; Burkholderiales; Gammaproteobacteria; Proteobacteria	0	1
Xanthomonadales_unclassified; Xanthomonadales_unclassified; Xanthomonadales; Gammaproteobacteria; Proteobacteria	0	1
Curtobacterium; Microbacteriaceae; Micrococcales; Actinobacteria; Actinobacteriota	0	1
Prauserella; Pseudonocardiaceae; Pseudonocardiales; Actinobacteria; Actinobacteriota	0	1
Lacihabitans; Spirosomaceae; Cytophagales; Bacteroidia; Bacteroidota	0	1
Mucilaginibacter; Sphingobacteriaceae; Sphingobacteriales; Bacteroidia; Bacteroidota	0	1
uncultured_ge; uncultured; Dehalococcoidales; Dehalococcoidia; Chloroflexi	0	1
Deferrisoma; Defferrisomataceae; Defferrisomatales; Defferrisomatia; Deferrisomatota	0	1
SEEP-SRB1; Desulfosarcinaceae; Desulfobacterales; Desulfobacteria; Desulfobacterota	0	1
Syntrophales_unclassified; Syntrophales_unclassified; Syntrophales; Syntrophia; Desulfobacterota	0	1
Planococcaceae_ge; Planococcaceae; Bacillales; Bacilli; Firmicutes	0	1
Leuconostocaceae_unclassified; Leuconostocaceae; Lactobacillales; Bacilli; Firmicutes	0	1
Candidatus_Latescibacter; Latescibacteraceae; Latescibacterales; Latescibacteria; Latescibacterota	0	1
Asticcacaulis; Caulobacteraceae; Caulobacterales; Alphaproteobacteria; Proteobacteria	0	1
Devosiaceae_ge; Devosiaceae; Rhizobiales; Alphaproteobacteria; Proteobacteria	0	1
uncultured; Hyphomicrobiaceae; Rhizobiales; Alphaproteobacteria; Proteobacteria	0	1
Pseudorhodobacter; Rhodobacteraceae; Rhodobacterales; Alphaproteobacteria; Proteobacteria	0	1
Geminicoccus; Geminicoccaceae; Tistrellales; Alphaproteobacteria; Proteobacteria	0	1
Verticiella; Alcaligenaceae; Burkholderiales; Gammaproteobacteria; Proteobacteria	0	1
Giesbergeria; Comamonadaceae; Burkholderiales; Gammaproteobacteria; Proteobacteria	0	1
Methylomonas; Methylomonadaceae; Methylococcales; Gammaproteobacteria; Proteobacteria	0	1
Azotobacter; Pseudomonadaceae; Pseudomonadales; Gammaproteobacteria; Proteobacteria	0	1
Rhodanobacteraceae_unclassified; Rhodanobacteraceae; Xanthomonadales; Gammaproteobacteria; Proteobacteria	0	1
Xanthomonadaceae_ge; Xanthomonadaceae; Xanthomonadales; Gammaproteobacteria; Proteobacteria	0	1
Brevinema; Brevinemataceae; Brevinematales; Brevinematia; Spirochaetota	0	1
Oikopleura; Pedosphaeraceae; Pedosphaerales; Verrucomicrobiae; Verrucomicrobiota	0	1
Verrucomicrobiota_unclassified; Verrucomicrobiota_unclassified; Verrucomicrobiota_unclassified; Verrucomicrobiota_unclassified; Verrucomicrobiota	0	1

## Sheet: rocks_geology
Shared	Potsdam	Indian Cove	Forillon	Trenton		Table S2b. List of shared and unique rock taxa from the different geological layers.
Bacillus; Bacillaceae; Bacillales; Bacilli; Firmicutes	687	66	836	3178
Nocardioides; Nocardioidaceae; Propionibacteriales; Actinobacteria; Actinobacteriota	2205	40	4	2830
Microbacteriaceae_unclassified; Microbacteriaceae; Micrococcales; Actinobacteria; Actinobacteriota	1889	976	49	1815
Bacillaceae_unclassified; Bacillaceae; Bacillales; Bacilli; Firmicutes	6	35	509	1781
Dietzia; Dietziaceae; Corynebacteriales; Actinobacteria; Actinobacteriota	904	70	180	1432
Pseudomonas; Pseudomonadaceae; Pseudomonadales; Gammaproteobacteria; Proteobacteria	3069	21792	661	1225
Alkalibacterium; Carnobacteriaceae; Lactobacillales; Bacilli; Firmicutes	1	2	31862	460
Allorhizobium-Neorhizobium-Pararhizobium-Rhizobium; Rhizobiaceae; Rhizobiales; Alphaproteobacteria; Proteobacteria	810	391	89	194
Acidovorax; Comamonadaceae; Burkholderiales; Gammaproteobacteria; Proteobacteria	122	167	188	183
Pseudarthrobacter; Micrococcaceae; Micrococcales; Actinobacteria; Actinobacteriota	130	67	99	160
Paenibacillus; Paenibacillaceae; Paenibacillales; Bacilli; Firmicutes	152	67	117	143
Rhizobiaceae_unclassified; Rhizobiaceae; Rhizobiales; Alphaproteobacteria; Proteobacteria	762	62	84	126
Peredibacter; Bacteriovoracaceae; Bacteriovoracales; Bdellovibrionia; Bdellovibrionota	517	6	27	120
Sphingomonas; Sphingomonadaceae; Sphingomonadales; Alphaproteobacteria; Proteobacteria	423	12	287	112
Novosphingobium; Sphingomonadaceae; Sphingomonadales; Alphaproteobacteria; Proteobacteria	265	21	6	111
Rheinheimera; Alteromonadaceae; Alteromonadales; Gammaproteobacteria; Proteobacteria	1155	3212	223	100
Flavobacterium; Flavobacteriaceae; Flavobacteriales; Bacteroidia; Bacteroidota	346	84	159	94
Comamonadaceae_unclassified; Comamonadaceae; Burkholderiales; Gammaproteobacteria; Proteobacteria	150	60	29	88
Massilia; Oxalobacteraceae; Burkholderiales; Gammaproteobacteria; Proteobacteria	113	6	38	72
Gammaproteobacteria_unclassified; Gammaproteobacteria_unclassified; Gammaproteobacteria_unclassified; Gammaproteobacteria; Proteobacteria	101	96	9	48
Bacteria_unclassified; Bacteria_unclassified; Bacteria_unclassified; Bacteria_unclassified; Bacteria_unclassified	7	31	6	43
Xanthomonadaceae_unclassified; Xanthomonadaceae; Xanthomonadales; Gammaproteobacteria; Proteobacteria	1969	1	466	42
Arthrobacter; Micrococcaceae; Micrococcales; Actinobacteria; Actinobacteriota	706	17	129	41
Staphylococcus; Staphylococcaceae; Staphylococcales; Bacilli; Firmicutes	994	2	674	36
Corynebacterium; Corynebacteriaceae; Corynebacteriales; Actinobacteria; Actinobacteriota	744	6	476	36
Sphingomonadaceae_unclassified; Sphingomonadaceae; Sphingomonadales; Alphaproteobacteria; Proteobacteria	97	61	42	36
Alphaproteobacteria_unclassified; Alphaproteobacteria_unclassified; Alphaproteobacteria_unclassified; Alphaproteobacteria; Proteobacteria	3	19	1	34
Stenotrophomonas; Xanthomonadaceae; Xanthomonadales; Gammaproteobacteria; Proteobacteria	388	28	5	26
Planococcaceae_unclassified; Planococcaceae; Bacillales; Bacilli; Firmicutes	62	8	26	25
Pseudoxanthomonas; Xanthomonadaceae; Xanthomonadales; Gammaproteobacteria; Proteobacteria	2003	2	1	23
Burkholderiales_unclassified; Burkholderiales_unclassified; Burkholderiales; Gammaproteobacteria; Proteobacteria	3	7	5	19
Nesterenkonia; Micrococcaceae; Micrococcales; Actinobacteria; Actinobacteriota	1263	6	1328	15
Xanthobacteraceae_unclassified; Xanthobacteraceae; Rhizobiales; Alphaproteobacteria; Proteobacteria	301	1	58	15
Pseudomonadaceae_unclassified; Pseudomonadaceae; Pseudomonadales; Gammaproteobacteria; Proteobacteria	108	232	5	11
Streptococcus; Streptococcaceae; Lactobacillales; Bacilli; Firmicutes	337	5	6699	9
Psychrobacter; Moraxellaceae; Pseudomonadales; Gammaproteobacteria; Proteobacteria	154	1	223	6
Oxalobacteraceae_unclassified; Oxalobacteraceae; Burkholderiales; Gammaproteobacteria; Proteobacteria	2	2	3	6
Halomonas; Halomonadaceae; Oceanospirillales; Gammaproteobacteria; Proteobacteria	59	4	203	5
Planococcus; Planococcaceae; Bacillales; Bacilli; Firmicutes	14	3	2036	3
Methylobacterium-Methylorubrum; Beijerinckiaceae; Rhizobiales; Alphaproteobacteria; Proteobacteria	1	1	33	2
Bacilli_unclassified; Bacilli_unclassified; Bacilli_unclassified; Bacilli; Firmicutes	7	2	1	2
Unique
Luteimonas; Xanthomonadaceae; Xanthomonadales; Gammaproteobacteria; Proteobacteria	4092	0	0	0
Marinilactibacillus; Carnobacteriaceae; Lactobacillales; Bacilli; Firmicutes	2315	0	0	0
Terrimonas; Chitinophagaceae; Chitinophagales; Bacteroidia; Bacteroidota	887	0	0	0
Desulfosporosinus; Desulfitobacteriaceae; Desulfitobacteriales; Desulfitobacteriia; Firmicutes	818	0	0	0
Egicoccus; Nitriliruptoraceae; Nitriliruptorales; Actinobacteria; Actinobacteriota	725	0	0	0
Pedosphaeraceae_ge; Pedosphaeraceae; Pedosphaerales; Verrucomicrobiae; Verrucomicrobiota	445	0	0	0
Stackebrandtia; Micromonosporaceae; Micromonosporales; Actinobacteria; Actinobacteriota	392	0	0	0
Peptococcaceae_unclassified; Peptococcaceae; Peptococcales; Clostridia; Firmicutes	329	0	0	0
Arenimonas; Xanthomonadaceae; Xanthomonadales; Gammaproteobacteria; Proteobacteria	314	0	0	0
AKYH767_ge; AKYH767; Sphingobacteriales; Bacteroidia; Bacteroidota	252	0	0	0
Blastocatellaceae_unclassified; Blastocatellaceae; Blastocatellales; Blastocatellia; Acidobacteriota	229	0	0	0
Microtrichales_unclassified; Microtrichales_unclassified; Microtrichales; Acidimicrobiia; Actinobacteriota	224	0	0	0
uncultured; Weeksellaceae; Flavobacteriales; Bacteroidia; Bacteroidota	203	0	0	0
Parvibaculum; Parvibaculaceae; Parvibaculales; Alphaproteobacteria; Proteobacteria	180	0	0	0
Candidatus_Odyssella; Paracaedibacteraceae; Paracaedibacterales; Alphaproteobacteria; Proteobacteria	179	0	0	0
Panacagrimonas; Solimonadaceae; Salinisphaerales; Gammaproteobacteria; Proteobacteria	168	0	0	0
Parviterribacter; Solirubrobacteraceae; Solirubrobacterales; Thermoleophilia; Actinobacteriota	160	0	0	0
uncultured; Rhodanobacteraceae; Xanthomonadales; Gammaproteobacteria; Proteobacteria	154	0	0	0
Negativicoccus; Veillonellaceae; Veillonellales-Selenomonadales; Negativicutes; Firmicutes	153	0	0	0
DNF00809; Eggerthellaceae; Coriobacteriales; Coriobacteriia; Actinobacteriota	146	0	0	0
Dethiobacter; Dethiobacteraceae; Dethiobacterales; Dethiobacteria; Firmicutes	144	0	0	0
Chelatococcus; Beijerinckiaceae; Rhizobiales; Alphaproteobacteria; Proteobacteria	141	0	0	0
MB-A2-108_ge; MB-A2-108_fa; MB-A2-108_or; MB-A2-108; Actinobacteriota	130	0	0	0
Jeotgalicoccus; Staphylococcaceae; Staphylococcales; Bacilli; Firmicutes	125	0	0	0
BD2-11_terrestrial_group_ge; BD2-11_terrestrial_group_fa; BD2-11_terrestrial_group_or; BD2-11_terrestrial_group; Gemmatimonadota	125	0	0	0
Paludibacter; Paludibacteraceae; Bacteroidales; Bacteroidia; Bacteroidota	120	0	0	0
Rikenellaceae_unclassified; Rikenellaceae; Bacteroidales; Bacteroidia; Bacteroidota	120	0	0	0
Catelliglobosispora; Micromonosporaceae; Micromonosporales; Actinobacteria; Actinobacteriota	106	0	0	0
IS-44; Nitrosomonadaceae; Burkholderiales; Gammaproteobacteria; Proteobacteria	101	0	0	0
0319-7L14_ge; 0319-7L14_fa; 0319-7L14; Actinobacteria; Actinobacteriota	101	0	0	0
Leptothrix; Comamonadaceae; Burkholderiales; Gammaproteobacteria; Proteobacteria	92	0	0	0
Chelativorans; Rhizobiaceae; Rhizobiales; Alphaproteobacteria; Proteobacteria	91	0	0	0
Paucibacter; Comamonadaceae; Burkholderiales; Gammaproteobacteria; Proteobacteria	87	0	0	0
Bifidobacterium; Bifidobacteriaceae; Bifidobacteriales; Actinobacteria; Actinobacteriota	84	0	0	0
Facklamia; Aerococcaceae; Lactobacillales; Bacilli; Firmicutes	84	0	0	0
Kribbella; Nocardioidaceae; Propionibacteriales; Actinobacteria; Actinobacteriota	82	0	0	0
Streptomycetaceae_unclassified; Streptomycetaceae; Streptomycetales; Actinobacteria; Actinobacteriota	71	0	0	0
OLB14_ge; OLB14_fa; OLB14_or; OLB14; Chloroflexi	65	0	0	0
Cecembia; Cyclobacteriaceae; Cytophagales; Bacteroidia; Bacteroidota	58	0	0	0
Dadabacteriales_ge; Dadabacteriales_fa; Dadabacteriales; Dadabacteriia; Dadabacteria	55	0	0	0
Lachnospirales_unclassified; Lachnospirales_unclassified; Lachnospirales; Clostridia; Firmicutes	54	0	0	0
Auricoccus-Abyssicoccus; Staphylococcaceae; Staphylococcales; Bacilli; Firmicutes	53	0	0	0
Brochothrix; Listeriaceae; Lactobacillales; Bacilli; Firmicutes	52	0	0	0
Alloprevotella; Prevotellaceae; Bacteroidales; Bacteroidia; Bacteroidota	48	0	0	0
uncultured; Blastocatellaceae; Blastocatellales; Blastocatellia; Acidobacteriota	42	0	0	0
uncultured; Pedosphaeraceae; Pedosphaerales; Verrucomicrobiae; Verrucomicrobiota	34	0	0	0
Lacibacter; Chitinophagaceae; Chitinophagales; Bacteroidia; Bacteroidota	31	0	0	0
TM7x; Saccharimonadaceae; Saccharimonadales; Saccharimonadia; Patescibacteria	25	0	0	0
Subgroup_17_ge; Subgroup_17_fa; Subgroup_17; Vicinamibacteria; Acidobacteriota	24	0	0	0
Undibacterium; Oxalobacteraceae; Burkholderiales; Gammaproteobacteria; Proteobacteria	22	0	0	0
Anoxybacillus; Bacillaceae; Bacillales; Bacilli; Firmicutes	21	0	0	0
Nitriliruptoraceae_ge; Nitriliruptoraceae; Nitriliruptorales; Actinobacteria; Actinobacteriota	18	0	0	0
Kosakonia; Enterobacteriaceae; Enterobacterales; Gammaproteobacteria; Proteobacteria	15	0	0	0
Pla4_lineage_ge; Pla4_lineage_fa; Pla4_lineage_or; Pla4_lineage; Planctomycetota	12	0	0	0
Singulisphaera; Isosphaeraceae; Isosphaerales; Planctomycetes; Planctomycetota	11	0	0	0
Cellulomonas; Cellulomonadaceae; Micrococcales; Actinobacteria; Actinobacteriota	7	0	0	0
Hymenobacter; Hymenobacteraceae; Cytophagales; Bacteroidia; Bacteroidota	5	0	0	0
IMCC26134; Opitutaceae; Opitutales; Verrucomicrobiae; Verrucomicrobiota	5	0	0	0
Finegoldia; Peptostreptococcales-Tissierellales_fa; Peptostreptococcales-Tissierellales; Clostridia; Firmicutes	3	0	0	0
Micrococcus; Micrococcaceae; Micrococcales; Actinobacteria; Actinobacteriota	3	0	0	0
Hyphomicrobiaceae_unclassified; Hyphomicrobiaceae; Rhizobiales; Alphaproteobacteria; Proteobacteria	3	0	0	0
Porphyromonas; Porphyromonadaceae; Bacteroidales; Bacteroidia; Bacteroidota	3	0	0	0
Prevotellaceae_unclassified; Prevotellaceae; Bacteroidales; Bacteroidia; Bacteroidota	3	0	0	0
uncultured_ge; uncultured; Acidobacteriales; Acidobacteriae; Acidobacteriota	2	0	0	0
Ornithinimicrobium; Intrasporangiaceae; Micrococcales; Actinobacteria; Actinobacteriota	2	0	0	0
Pedomicrobium; Hyphomicrobiaceae; Rhizobiales; Alphaproteobacteria; Proteobacteria	2	0	0	0
Ilumatobacteraceae_unclassified; Ilumatobacteraceae; Microtrichales; Acidimicrobiia; Actinobacteriota	2	0	0	0
Blastocatellaceae_ge; Blastocatellaceae; Blastocatellales; Blastocatellia; Acidobacteriota	2	0	0	0
Staphylococcaceae_unclassified; Staphylococcaceae; Staphylococcales; Bacilli; Firmicutes	2	0	0	0
27F-1492R_ge; 27F-1492R; Myxococcales; Myxococcia; Myxococcota	2	0	0	0
Subgroup_2_ge; Subgroup_2_fa; Subgroup_2; Acidobacteriae; Acidobacteriota	1	0	0	0
Immundisolibacteraceae_ge; Immundisolibacteraceae; Immundisolibacterales; Gammaproteobacteria; Proteobacteria	1	0	0	0
Mycobacteriaceae_unclassified; Mycobacteriaceae; Corynebacteriales; Actinobacteria; Actinobacteriota	1	0	0	0
Luedemannella; Micromonosporaceae; Micromonosporales; Actinobacteria; Actinobacteriota	1	0	0	0
Actinomycetospora; Pseudonocardiaceae; Pseudonocardiales; Actinobacteria; Actinobacteriota	1	0	0	0
Geobacterales_unclassified; Geobacterales_unclassified; Geobacterales; Desulfuromonadia; Desulfobacterota	1	0	0	0
Halolactibacillus; Bacillaceae; Bacillales; Bacilli; Firmicutes	1	0	0	0
Alkalibacter; Alkalibacteraceae; Eubacteriales; Clostridia; Firmicutes	1	0	0	0
Rokubacteriales_ge; Rokubacteriales_fa; Rokubacteriales; Methylomirabilia; Methylomirabilota	1	0	0	0
Arsenicitalea; Devosiaceae; Rhizobiales; Alphaproteobacteria; Proteobacteria	1	0	0	0
Gallionellaceae_unclassified; Gallionellaceae; Burkholderiales; Gammaproteobacteria; Proteobacteria	1	0	0	0
Buttiauxella; Enterobacteriaceae; Enterobacterales; Gammaproteobacteria; Proteobacteria	1	0	0	0
Trabulsiella; Enterobacteriaceae; Enterobacterales; Gammaproteobacteria; Proteobacteria	1	0	0	0
SAR324_clade(Marine_group_B)_ge; SAR324_clade(Marine_group_B)_fa; SAR324_clade(Marine_group_B)_or; SAR324_clade(Marine_group_B)_cl; SAR324_clade(Marine_group_B)	1	0	0	0
Lysinimicrobium; Demequinaceae; Micrococcales; Actinobacteria; Actinobacteriota	0	0	0	199
Tabrizicola; Rhodobacteraceae; Rhodobacterales; Alphaproteobacteria; Proteobacteria	0	0	0	196
Thalassospira; Thalassospiraceae; Rhodospirillales; Alphaproteobacteria; Proteobacteria	0	0	0	150
Oxalicibacterium; Oxalobacteraceae; Burkholderiales; Gammaproteobacteria; Proteobacteria	0	0	0	145
Micromonospora; Micromonosporaceae; Micromonosporales; Actinobacteria; Actinobacteriota	0	0	0	126
Conexibacter; Solirubrobacteraceae; Solirubrobacterales; Thermoleophilia; Actinobacteriota	0	0	0	98
Pseudoflavitalea; Chitinophagaceae; Chitinophagales; Bacteroidia; Bacteroidota	0	0	0	98
Pontibacter; Hymenobacteraceae; Cytophagales; Bacteroidia; Bacteroidota	0	0	0	90
Pseudoxanthobacter; Xanthobacteraceae; Rhizobiales; Alphaproteobacteria; Proteobacteria	0	0	0	80
Erythrobacter; Sphingomonadaceae; Sphingomonadales; Alphaproteobacteria; Proteobacteria	0	0	0	65
Georgenia; Bogoriellaceae; Micrococcales; Actinobacteria; Actinobacteriota	0	0	0	61
OLB12; Microscillaceae; Cytophagales; Bacteroidia; Bacteroidota	0	0	0	60
uncultured; Ardenticatenaceae; Ardenticatenales; Anaerolineae; Chloroflexi	0	0	0	57
Intrasporangium; Intrasporangiaceae; Micrococcales; Actinobacteria; Actinobacteriota	0	0	0	47
Polycyclovorans; Solimonadaceae; Salinisphaerales; Gammaproteobacteria; Proteobacteria	0	0	0	43
uncultured; Moraxellaceae; Pseudomonadales; Gammaproteobacteria; Proteobacteria	0	0	0	40
Ramlibacter; Comamonadaceae; Burkholderiales; Gammaproteobacteria; Proteobacteria	0	0	0	39
Runella; Spirosomaceae; Cytophagales; Bacteroidia; Bacteroidota	0	0	0	33
Sediminibacterium; Chitinophagaceae; Chitinophagales; Bacteroidia; Bacteroidota	0	0	0	31
Ferrovibrio; Ferrovibrionaceae; Ferrovibrionales; Alphaproteobacteria; Proteobacteria	0	0	0	29
Pseudohongiella; Pseudohongiellaceae; Oceanospirillales; Gammaproteobacteria; Proteobacteria	0	0	0	29
Ohtaekwangia; Microscillaceae; Cytophagales; Bacteroidia; Bacteroidota	0	0	0	28
Larkinella; Spirosomaceae; Cytophagales; Bacteroidia; Bacteroidota	0	0	0	27
Marinobacter; Marinobacteraceae; Alteromonadales; Gammaproteobacteria; Proteobacteria	0	0	0	26
Chlamydiales_unclassified; Chlamydiales_unclassified; Chlamydiales; Chlamydiae; Verrucomicrobiota	0	0	0	24
uncultured; Paracaedibacteraceae; Paracaedibacterales; Alphaproteobacteria; Proteobacteria	0	0	0	24
Salinarimonas; Beijerinckiaceae; Rhizobiales; Alphaproteobacteria; Proteobacteria	0	0	0	22
Ekhidna; Cyclobacteriaceae; Cytophagales; Bacteroidia; Bacteroidota	0	0	0	21
Herpetosiphon; Herpetosiphonaceae; Chloroflexales; Chloroflexia; Chloroflexi	0	0	0	20
Croceicoccus; Sphingomonadaceae; Sphingomonadales; Alphaproteobacteria; Proteobacteria	0	0	0	20
Thalassobaculum; Thalassobaculaceae; Thalassobaculales; Alphaproteobacteria; Proteobacteria	0	0	0	18
Rickettsiaceae_unclassified; Rickettsiaceae; Rickettsiales; Alphaproteobacteria; Proteobacteria	0	0	0	18
Corallococcus; Myxococcaceae; Myxococcales; Myxococcia; Myxococcota	0	0	0	17
Paenarthrobacter; Micrococcaceae; Micrococcales; Actinobacteria; Actinobacteriota	0	0	0	16
Promicromonosporaceae_unclassified; Promicromonosporaceae; Micrococcales; Actinobacteria; Actinobacteriota	0	0	0	16
Alcaligenaceae_ge; Alcaligenaceae; Burkholderiales; Gammaproteobacteria; Proteobacteria	0	0	0	16
Rhizobacter; Comamonadaceae; Burkholderiales; Gammaproteobacteria; Proteobacteria	0	0	0	16
Bauldia; Rhizobiales_Incertae_Sedis; Rhizobiales; Alphaproteobacteria; Proteobacteria	0	0	0	15
Patulibacter; Solirubrobacteraceae; Solirubrobacterales; Thermoleophilia; Actinobacteriota	0	0	0	14
Chryseolinea; Microscillaceae; Cytophagales; Bacteroidia; Bacteroidota	0	0	0	14
Xanthobacter; Xanthobacteraceae; Rhizobiales; Alphaproteobacteria; Proteobacteria	0	0	0	13
Cytophagales_unclassified; Cytophagales_unclassified; Cytophagales; Bacteroidia; Bacteroidota	0	0	0	12
Fluviicola; Crocinitomicaceae; Flavobacteriales; Bacteroidia; Bacteroidota	0	0	0	12
Kaistia; Kaistiaceae; Rhizobiales; Alphaproteobacteria; Proteobacteria	0	0	0	11
uncultured_ge; uncultured; Frankiales; Actinobacteria; Actinobacteriota	0	0	0	10
Altererythrobacter; Sphingomonadaceae; Sphingomonadales; Alphaproteobacteria; Proteobacteria	0	0	0	10
Solirubrobacteraceae_unclassified; Solirubrobacteraceae; Solirubrobacterales; Thermoleophilia; Actinobacteriota	0	0	0	10
Sporocytophaga; Cytophagaceae; Cytophagales; Bacteroidia; Bacteroidota	0	0	0	10
Desulfuribacillus; Desulfuribacillaceae; Desulfuribacillales; Bacilli; Firmicutes	0	0	0	10
Parachlamydiaceae_unclassified; Parachlamydiaceae; Chlamydiales; Chlamydiae; Verrucomicrobiota	0	0	0	10
Ensifer; Rhizobiaceae; Rhizobiales; Alphaproteobacteria; Proteobacteria	0	0	0	9
Beijerinckiaceae_unclassified; Beijerinckiaceae; Rhizobiales; Alphaproteobacteria; Proteobacteria	0	0	0	8
Coxiella; Coxiellaceae; Coxiellales; Gammaproteobacteria; Proteobacteria	0	0	0	8
Nitrospira; Nitrospiraceae; Nitrospirales; Nitrospiria; Nitrospirota	0	0	0	8
Anaeromyxobacter; Anaeromyxobacteraceae; Myxococcales; Myxococcia; Myxococcota	0	0	0	8
MWH-CFBk5_ge; MWH-CFBk5; Cytophagales; Bacteroidia; Bacteroidota	0	0	0	8
Persicitalea; Spirosomaceae; Cytophagales; Bacteroidia; Bacteroidota	0	0	0	8
Fictibacillus; Bacillaceae; Bacillales; Bacilli; Firmicutes	0	0	0	8
hgcI_clade; Sporichthyaceae; Frankiales; Actinobacteria; Actinobacteriota	0	0	0	7
Elev-16S-1166_ge; Elev-16S-1166_fa; Elev-16S-1166; Acidobacteriae; Acidobacteriota	0	0	0	7
Leucobacter; Microbacteriaceae; Micrococcales; Actinobacteria; Actinobacteriota	0	0	0	7
WCHB1-32; Prolixibacteraceae; Bacteroidales; Bacteroidia; Bacteroidota	0	0	0	7
Crocinitomicaceae_unclassified; Crocinitomicaceae; Flavobacteriales; Bacteroidia; Bacteroidota	0	0	0	7
A4b_ge; A4b; SBR1031; Anaerolineae; Chloroflexi	0	0	0	7
Collimonas; Oxalobacteraceae; Burkholderiales; Gammaproteobacteria; Proteobacteria	0	0	0	7
RS25G; Pedosphaeraceae; Pedosphaerales; Verrucomicrobiae; Verrucomicrobiota	0	0	0	7
Pusillimonas; Alcaligenaceae; Burkholderiales; Gammaproteobacteria; Proteobacteria	0	0	0	6
uncultured; Magnetospiraceae; Rhodospirillales; Alphaproteobacteria; Proteobacteria	0	0	0	6
Rickettsiales_unclassified; Rickettsiales_unclassified; Rickettsiales; Alphaproteobacteria; Proteobacteria	0	0	0	6
Renibacterium; Micrococcaceae; Micrococcales; Actinobacteria; Actinobacteriota	0	0	0	6
Maritimimonas; Flavobacteriaceae; Flavobacteriales; Bacteroidia; Bacteroidota	0	0	0	6
Youngiibacter; Clostridiaceae; Clostridiales; Clostridia; Firmicutes	0	0	0	6
uncultured; Devosiaceae; Rhizobiales; Alphaproteobacteria; Proteobacteria	0	0	0	6
Labrys; Labraceae; Rhizobiales; Alphaproteobacteria; Proteobacteria	0	0	0	6
Amaricoccus; Rhodobacteraceae; Rhodobacterales; Alphaproteobacteria; Proteobacteria	0	0	0	6
Idiomarina; Idiomarinaceae; Alteromonadales; Gammaproteobacteria; Proteobacteria	0	0	0	6
Candidatus_Protochlamydia; Parachlamydiaceae; Chlamydiales; Chlamydiae; Verrucomicrobiota	0	0	0	6
Vicinamibacteraceae_ge; Vicinamibacteraceae; Vicinamibacterales; Vicinamibacteria; Acidobacteriota	0	0	0	5
Cytophaga; Cytophagaceae; Cytophagales; Bacteroidia; Bacteroidota	0	0	0	5
Catonella; Lachnospiraceae; Lachnospirales; Clostridia; Firmicutes	0	0	0	5
MWH-UniP1_aquatic_group_ge; MWH-UniP1_aquatic_group; Burkholderiales; Gammaproteobacteria; Proteobacteria	0	0	0	5
Candidatus_Ovatusbacter; Unknown_Family; Gammaproteobacteria_Incertae_Sedis; Gammaproteobacteria; Proteobacteria	0	0	0	5
Neochlamydia; Parachlamydiaceae; Chlamydiales; Chlamydiae; Verrucomicrobiota	0	0	0	5
Hydrocarboniphaga; Solimonadaceae; Salinisphaerales; Gammaproteobacteria; Proteobacteria	0	0	0	4
Glutamicibacter; Micrococcaceae; Micrococcales; Actinobacteria; Actinobacteriota	0	0	0	4
uncultured; Chitinophagaceae; Chitinophagales; Bacteroidia; Bacteroidota	0	0	0	4
Nibribacter; Hymenobacteraceae; Cytophagales; Bacteroidia; Bacteroidota	0	0	0	4
Bacteriovorax; Bacteriovoracaceae; Bacteriovoracales; Bdellovibrionia; Bdellovibrionota	0	0	0	4
Gitt-GS-136_ge; Gitt-GS-136_fa; Gitt-GS-136_or; Gitt-GS-136; Chloroflexi	0	0	0	4
Tundrisphaera; Isosphaeraceae; Isosphaerales; Planctomycetes; Planctomycetota	0	0	0	4
uncultured; Isosphaeraceae; Isosphaerales; Planctomycetes; Planctomycetota	0	0	0	4
D05-2_ge; D05-2; Rhizobiales; Alphaproteobacteria; Proteobacteria	0	0	0	4
Pseudochrobactrum; Rhizobiaceae; Rhizobiales; Alphaproteobacteria; Proteobacteria	0	0	0	4
B1-7BS_ge; B1-7BS; Burkholderiales; Gammaproteobacteria; Proteobacteria	0	0	0	4
uncultured; Nitrosomonadaceae; Burkholderiales; Gammaproteobacteria; Proteobacteria	0	0	0	4
Fontibacter; Cyclobacteriaceae; Cytophagales; Bacteroidia; Bacteroidota	0	0	0	3
bacteriap25_ge; bacteriap25_fa; bacteriap25_or; bacteriap25; Myxococcota	0	0	0	3
Modestobacter; Geodermatophilaceae; Frankiales; Actinobacteria; Actinobacteriota	0	0	0	3
Catellatospora; Micromonosporaceae; Micromonosporales; Actinobacteria; Actinobacteriota	0	0	0	3
Nafulsella; Cyclobacteriaceae; Cytophagales; Bacteroidia; Bacteroidota	0	0	0	3
Spirosomaceae_unclassified; Spirosomaceae; Cytophagales; Bacteroidia; Bacteroidota	0	0	0	3
Salegentibacter; Flavobacteriaceae; Flavobacteriales; Bacteroidia; Bacteroidota	0	0	0	3
Candidatus_Paracaedibacter; Paracaedibacteraceae; Paracaedibacterales; Alphaproteobacteria; Proteobacteria	0	0	0	3
Candidatus_Berkiella; Unknown_Family; Gammaproteobacteria_Incertae_Sedis; Gammaproteobacteria; Proteobacteria	0	0	0	3
Chlamydiaceae_unclassified; Chlamydiaceae; Chlamydiales; Chlamydiae; Verrucomicrobiota	0	0	0	3
Omnitrophales_unclassified; Omnitrophales_unclassified; Omnitrophales; Omnitrophia; Verrucomicrobiota	0	0	0	3
Polyangiales_unclassified; Polyangiales_unclassified; Polyangiales; Polyangia; Myxococcota	0	0	0	2
UBA6140; Methylophilaceae; Burkholderiales; Gammaproteobacteria; Proteobacteria	0	0	0	2
Veillonella; Veillonellaceae; Veillonellales-Selenomonadales; Negativicutes; Firmicutes	0	0	0	2
Gemmata; Gemmataceae; Gemmatales; Planctomycetes; Planctomycetota	0	0	0	2
Isosphaeraceae_unclassified; Isosphaeraceae; Isosphaerales; Planctomycetes; Planctomycetota	0	0	0	2
Magnetospirillaceae_unclassified; Magnetospirillaceae; Rhodospirillales; Alphaproteobacteria; Proteobacteria	0	0	0	2
Gallionella; Gallionellaceae; Burkholderiales; Gammaproteobacteria; Proteobacteria	0	0	0	2
Kocuria; Micrococcaceae; Micrococcales; Actinobacteria; Actinobacteriota	0	0	0	1
Sulfurifustis; Acidiferrobacteraceae; Acidiferrobacterales; Gammaproteobacteria; Proteobacteria	0	0	0	1
Limnohabitans; Comamonadaceae; Burkholderiales; Gammaproteobacteria; Proteobacteria	0	0	0	1
Saccharimonadales_unclassified; Saccharimonadales_unclassified; Saccharimonadales; Saccharimonadia; Patescibacteria	0	0	0	1
Lineage_IIa_ge; Lineage_IIa_fa; Lineage_IIa_or; Lineage_IIa; Elusimicrobiota	0	0	0	1
Polyangiaceae_unclassified; Polyangiaceae; Polyangiales; Polyangia; Myxococcota	0	0	0	1
Verrucomicrobium; Verrucomicrobiaceae; Verrucomicrobiales; Verrucomicrobiae; Verrucomicrobiota	0	0	0	1
Pedosphaeraceae_unclassified; Pedosphaeraceae; Pedosphaerales; Verrucomicrobiae; Verrucomicrobiota	0	0	0	1
Acidobacteriae_unclassified; Acidobacteriae_unclassified; Acidobacteriae_unclassified; Acidobacteriae; Acidobacteriota	0	0	0	1
Subgroup_15_ge; Subgroup_15_fa; Subgroup_15; Acidobacteriae; Acidobacteriota	0	0	0	1
TK10_ge; TK10_fa; TK10_or; TK10; Chloroflexi	0	0	0	1
Lineage_IIc_ge; Lineage_IIc_fa; Lineage_IIc_or; Lineage_IIc; Elusimicrobiota	0	0	0	1
NB1-j_ge; NB1-j_fa; NB1-j_or; NB1-j_cl; NB1-j	0	0	0	1
Parcubacteria_ge; Parcubacteria_fa; Parcubacteria_or; Parcubacteria; Patescibacteria	0	0	0	1
uncultured_ge; uncultured_fa; uncultured; Acidimicrobiia; Actinobacteriota	0	0	0	1
Tessaracoccus; Propionibacteriaceae; Propionibacteriales; Actinobacteria; Actinobacteriota	0	0	0	1
Mariniflexile; Flavobacteriaceae; Flavobacteriales; Bacteroidia; Bacteroidota	0	0	0	1
Silvanigrellaceae_unclassified; Silvanigrellaceae; Silvanigrellales; Oligoflexia; Bdellovibrionota	0	0	0	1
ADurb.Bin180_ge; ADurb.Bin180_fa; ADurb.Bin180; Anaerolineae; Chloroflexi	0	0	0	1
Chloroflexaceae_unclassified; Chloroflexaceae; Chloroflexales; Chloroflexia; Chloroflexi	0	0	0	1
Chloroflexales_unclassified; Chloroflexales_unclassified; Chloroflexales; Chloroflexia; Chloroflexi	0	0	0	1
AKYG1722_ge; AKYG1722; Thermomicrobiales; Chloroflexia; Chloroflexi	0	0	0	1
Caenarcaniphilales_ge; Caenarcaniphilales_fa; Caenarcaniphilales; Vampirivibrionia; Cyanobacteria	0	0	0	1
DTB120_ge; DTB120_fa; DTB120_or; DTB120_cl; DTB120	0	0	0	1
Lactonifactor; Lachnospiraceae; Lachnospirales; Clostridia; Firmicutes	0	0	0	1
Candidatus_Methylomirabilis; Methylomirabilaceae; Methylomirabilales; Methylomirabilia; Methylomirabilota	0	0	0	1
MIZ17; Methylomirabilaceae; Methylomirabilales; Methylomirabilia; Methylomirabilota	0	0	0	1
Sh765B-TzT-35; Methylomirabilaceae; Methylomirabilales; Methylomirabilia; Methylomirabilota	0	0	0	1
Saccharimonadales_ge; Saccharimonadales_fa; Saccharimonadales; Saccharimonadia; Patescibacteria	0	0	0	1
Pirellula; Pirellulaceae; Pirellulales; Planctomycetes; Planctomycetota	0	0	0	1
Azospirillum; Azospirillaceae; Azospirillales; Alphaproteobacteria; Proteobacteria	0	0	0	1
uncultured; Elsteraceae; Elsterales; Alphaproteobacteria; Proteobacteria	0	0	0	1
Paracaedibacteraceae_unclassified; Paracaedibacteraceae; Paracaedibacterales; Alphaproteobacteria; Proteobacteria	0	0	0	1
Puniceispirillales_ge; Puniceispirillales_fa; Puniceispirillales; Alphaproteobacteria; Proteobacteria	0	0	0	1
Pseudorhizobium; Rhizobiaceae; Rhizobiales; Alphaproteobacteria; Proteobacteria	0	0	0	1
uncultured; Beggiatoaceae; Beggiatoales; Gammaproteobacteria; Proteobacteria	0	0	0	1
Legionellaceae_unclassified; Legionellaceae; Legionellales; Gammaproteobacteria; Proteobacteria	0	0	0	1
Candidatus_Endoecteinascidia; Piscirickettsiaceae; Piscirickettsiales; Gammaproteobacteria; Proteobacteria	0	0	0	1
Spirochaeta_2; Spirochaetaceae; Spirochaetales; Spirochaetia; Spirochaetota	0	0	0	1
Prosthecobacter; Verrucomicrobiaceae; Verrucomicrobiales; Verrucomicrobiae; Verrucomicrobiota	0	0	0	1
Lactococcus; Streptococcaceae; Lactobacillales; Bacilli; Firmicutes	0	0	37275	0
Lactobacillus; Lactobacillaceae; Lactobacillales; Bacilli; Firmicutes	0	0	1337	0
Enterobacter; Enterobacteriaceae; Enterobacterales; Gammaproteobacteria; Proteobacteria	0	0	633	0
Weissella; Leuconostocaceae; Lactobacillales; Bacilli; Firmicutes	0	0	309	0
Salipaludibacillus; Salisediminibacteriaceae; Bacillales; Bacilli; Firmicutes	0	0	235	0
Bifidobacteriaceae_unclassified; Bifidobacteriaceae; Bifidobacteriales; Actinobacteria; Actinobacteriota	0	0	168	0
Mitochondria_ge; Mitochondria; Rickettsiales; Alphaproteobacteria; Proteobacteria	0	0	156	0
Rosenbergiella; Erwiniaceae; Enterobacterales; Gammaproteobacteria; Proteobacteria	0	0	149	0
Klebsiella; Enterobacteriaceae; Enterobacterales; Gammaproteobacteria; Proteobacteria	0	0	127	0
Burkholderia-Caballeronia-Paraburkholderia; Burkholderiaceae; Burkholderiales; Gammaproteobacteria; Proteobacteria	0	0	125	0
Clostridium_sensu_stricto_1; Clostridiaceae; Clostridiales; Clostridia; Firmicutes	0	0	120	0
Brevibacillus; Brevibacillaceae; Brevibacillales; Bacilli; Firmicutes	0	0	105	0
Saccharopolyspora; Pseudonocardiaceae; Pseudonocardiales; Actinobacteria; Actinobacteriota	0	0	105	0
Duganella; Oxalobacteraceae; Burkholderiales; Gammaproteobacteria; Proteobacteria	0	0	79	0
Pelomonas; Comamonadaceae; Burkholderiales; Gammaproteobacteria; Proteobacteria	0	0	71	0
Niastella; Chitinophagaceae; Chitinophagales; Bacteroidia; Bacteroidota	0	0	69	0
BIrii41_ge; BIrii41; Polyangiales; Polyangia; Myxococcota	0	0	67	0
Johnsonella; Lachnospiraceae; Lachnospirales; Clostridia; Firmicutes	0	0	58	0
Verrucosispora; Micromonosporaceae; Micromonosporales; Actinobacteria; Actinobacteriota	0	0	54	0
Saccharibacillus; Paenibacillaceae; Paenibacillales; Bacilli; Firmicutes	0	0	46	0
Aureimonas; Rhizobiaceae; Rhizobiales; Alphaproteobacteria; Proteobacteria	0	0	39	0
Steroidobacter; Steroidobacteraceae; Steroidobacterales; Gammaproteobacteria; Proteobacteria	0	0	34	0
Agathobacter; Lachnospiraceae; Lachnospirales; Clostridia; Firmicutes	0	0	28	0
SN8; Xanthomonadaceae; Xanthomonadales; Gammaproteobacteria; Proteobacteria	0	0	11	0
Enterococcaceae_unclassified; Enterococcaceae; Lactobacillales; Bacilli; Firmicutes	0	0	5	0
Peptoniphilus; Peptostreptococcales-Tissierellales_fa; Peptostreptococcales-Tissierellales; Clostridia; Firmicutes	0	0	3	0
Tsukamurella; Tsukamurellaceae; Corynebacteriales; Actinobacteria; Actinobacteriota	0	0	2	0
Weeksellaceae_unclassified; Weeksellaceae; Flavobacteriales; Bacteroidia; Bacteroidota	0	0	2	0
Floricoccus; Streptococcaceae; Lactobacillales; Bacilli; Firmicutes	0	0	2	0
Burkholderiaceae_unclassified; Burkholderiaceae; Burkholderiales; Gammaproteobacteria; Proteobacteria	0	0	2	0
Sideroxydans; Gallionellaceae; Burkholderiales; Gammaproteobacteria; Proteobacteria	0	0	2	0
Candidatus_Planktophila; Sporichthyaceae; Frankiales; Actinobacteria; Actinobacteriota	0	0	1	0
Xanthomonadales_unclassified; Xanthomonadales_unclassified; Xanthomonadales; Gammaproteobacteria; Proteobacteria	0	0	1	0
Planococcaceae_ge; Planococcaceae; Bacillales; Bacilli; Firmicutes	0	0	1	0
Rhodanobacteraceae_unclassified; Rhodanobacteraceae; Xanthomonadales; Gammaproteobacteria; Proteobacteria	0	0	1	0
Xanthomonadaceae_ge; Xanthomonadaceae; Xanthomonadales; Gammaproteobacteria; Proteobacteria	0	0	1	0
Oikopleura; Pedosphaeraceae; Pedosphaerales; Verrucomicrobiae; Verrucomicrobiota	0	0	1	0
Trichococcus; Carnobacteriaceae; Lactobacillales; Bacilli; Firmicutes	0	1380	0	0
Sphingorhabdus; Sphingomonadaceae; Sphingomonadales; Alphaproteobacteria; Proteobacteria	0	138	0	0
Desemzia; Carnobacteriaceae; Lactobacillales; Bacilli; Firmicutes	0	103	0	0
Shewanella; Shewanellaceae; Alteromonadales; Gammaproteobacteria; Proteobacteria	0	99	0	0
Solibacillus; Planococcaceae; Bacillales; Bacilli; Firmicutes	0	43	0	0
Herminiimonas; Oxalobacteraceae; Burkholderiales; Gammaproteobacteria; Proteobacteria	0	38	0	0
Blastomonas; Sphingomonadaceae; Sphingomonadales; Alphaproteobacteria; Proteobacteria	0	23	0	0
Dehalococcoidia_unclassified; Dehalococcoidia_unclassified; Dehalococcoidia_unclassified; Dehalococcoidia; Chloroflexi	0	15	0	0
Brachybacterium; Dermabacteraceae; Micrococcales; Actinobacteria; Actinobacteriota	0	8	0	0
Lysinibacillus; Planococcaceae; Bacillales; Bacilli; Firmicutes	0	8	0	0
Carnobacterium; Carnobacteriaceae; Lactobacillales; Bacilli; Firmicutes	0	8	0	0
Proteobacteria_unclassified; Proteobacteria_unclassified; Proteobacteria_unclassified; Proteobacteria_unclassified; Proteobacteria	0	7	0	0
Vogesella; Chromobacteriaceae; Burkholderiales; Gammaproteobacteria; Proteobacteria	0	7	0	0
AB1_ge; AB1; Rickettsiales; Alphaproteobacteria; Proteobacteria	0	6	0	0
Arcticibacter; Sphingobacteriaceae; Sphingobacteriales; Bacteroidia; Bacteroidota	0	5	0	0
Dechloromonas; Rhodocyclaceae; Burkholderiales; Gammaproteobacteria; Proteobacteria	0	5	0	0
Desulfuromonadia_unclassified; Desulfuromonadia_unclassified; Desulfuromonadia_unclassified; Desulfuromonadia; Desulfobacterota	0	4	0	0
Methylocystis; Beijerinckiaceae; Rhizobiales; Alphaproteobacteria; Proteobacteria	0	4	0	0
Alteromonadales_unclassified; Alteromonadales_unclassified; Alteromonadales; Gammaproteobacteria; Proteobacteria	0	4	0	0
Paenibacillaceae_ge; Paenibacillaceae; Paenibacillales; Bacilli; Firmicutes	0	4	0	0
Methylophilus; Methylophilaceae; Burkholderiales; Gammaproteobacteria; Proteobacteria	0	4	0	0
OPB41_ge; OPB41_fa; OPB41; Coriobacteriia; Actinobacteriota	0	3	0	0
Caulobacteraceae_ge; Caulobacteraceae; Caulobacterales; Alphaproteobacteria; Proteobacteria	0	3	0	0
Yersiniaceae_unclassified; Yersiniaceae; Enterobacterales; Gammaproteobacteria; Proteobacteria	0	3	0	0
uncultured_ge; uncultured; Syntrophales; Syntrophia; Desulfobacterota	0	2	0	0
Fimbriimonadaceae_ge; Fimbriimonadaceae; Fimbriimonadales; Fimbriimonadia; Armatimonadota	0	2	0	0
Sphingobacteriaceae_ge; Sphingobacteriaceae; Sphingobacteriales; Bacteroidia; Bacteroidota	0	2	0	0
Sphingobacteriales_unclassified; Sphingobacteriales_unclassified; Sphingobacteriales; Bacteroidia; Bacteroidota	0	2	0	0
Janibacter; Intrasporangiaceae; Micrococcales; Actinobacteria; Actinobacteriota	0	2	0	0
Citricoccus; Micrococcaceae; Micrococcales; Actinobacteria; Actinobacteriota	0	2	0	0
uncultured; Flavobacteriaceae; Flavobacteriales; Bacteroidia; Bacteroidota	0	2	0	0
Desulfobacterota_unclassified; Desulfobacterota_unclassified; Desulfobacterota_unclassified; Desulfobacterota_unclassified; Desulfobacterota	0	2	0	0
Dolosigranulum; Carnobacteriaceae; Lactobacillales; Bacilli; Firmicutes	0	2	0	0
Hungateiclostridiaceae_unclassified; Hungateiclostridiaceae; Clostridia_or; Clostridia; Firmicutes	0	2	0	0
NKB15_ge; NKB15_fa; NKB15_or; NKB15_cl; NKB15	0	2	0	0
Cereibacter; Rhodobacteraceae; Rhodobacterales; Alphaproteobacteria; Proteobacteria	0	2	0	0
TA06_ge; TA06_fa; TA06_or; TA06_cl; TA06	0	2	0	0
Blfdi19_ge; Blfdi19_fa; Blfdi19; Polyangia; Myxococcota	0	1	0	0
Sphingosinicella; Sphingomonadaceae; Sphingomonadales; Alphaproteobacteria; Proteobacteria	0	1	0	0
Bacteroidota_unclassified; Bacteroidota_unclassified; Bacteroidota_unclassified; Bacteroidota_unclassified; Bacteroidota	0	1	0	0
SAR202_clade_ge; SAR202_clade_fa; SAR202_clade; Dehalococcoidia; Chloroflexi	0	1	0	0
MND1; Nitrosomonadaceae; Burkholderiales; Gammaproteobacteria; Proteobacteria	0	1	0	0
Ancylobacter; Xanthobacteraceae; Rhizobiales; Alphaproteobacteria; Proteobacteria	0	1	0	0
0319-6G20_ge; 0319-6G20_fa; 0319-6G20; Oligoflexia; Bdellovibrionota	0	1	0	0
Syntrophus; Syntrophaceae; Syntrophales; Syntrophia; Desulfobacterota	0	1	0	0
H3.93_ge; H3.93_fa; H3.93; Dehalococcoidia; Chloroflexi	0	1	0	0
Bacteroidetes_vadinHA17_ge; Bacteroidetes_vadinHA17; Bacteroidales; Bacteroidia; Bacteroidota	0	1	0	0
GIF3_ge; GIF3_fa; GIF3; Dehalococcoidia; Chloroflexi	0	1	0	0
Candidatus_Soleaferrea; Ruminococcaceae; Oscillospirales; Clostridia; Firmicutes	0	1	0	0
uncultured; Methyloligellaceae; Rhizobiales; Alphaproteobacteria; Proteobacteria	0	1	0	0
Cupriavidus; Burkholderiaceae; Burkholderiales; Gammaproteobacteria; Proteobacteria	0	1	0	0
Curtobacterium; Microbacteriaceae; Micrococcales; Actinobacteria; Actinobacteriota	0	1	0	0
Prauserella; Pseudonocardiaceae; Pseudonocardiales; Actinobacteria; Actinobacteriota	0	1	0	0
Lacihabitans; Spirosomaceae; Cytophagales; Bacteroidia; Bacteroidota	0	1	0	0
Mucilaginibacter; Sphingobacteriaceae; Sphingobacteriales; Bacteroidia; Bacteroidota	0	1	0	0
uncultured_ge; uncultured; Dehalococcoidales; Dehalococcoidia; Chloroflexi	0	1	0	0
Deferrisoma; Defferrisomataceae; Defferrisomatales; Defferrisomatia; Deferrisomatota	0	1	0	0
SEEP-SRB1; Desulfosarcinaceae; Desulfobacterales; Desulfobacteria; Desulfobacterota	0	1	0	0
Syntrophales_unclassified; Syntrophales_unclassified; Syntrophales; Syntrophia; Desulfobacterota	0	1	0	0
Leuconostocaceae_unclassified; Leuconostocaceae; Lactobacillales; Bacilli; Firmicutes	0	1	0	0
Candidatus_Latescibacter; Latescibacteraceae; Latescibacterales; Latescibacteria; Latescibacterota	0	1	0	0
Asticcacaulis; Caulobacteraceae; Caulobacterales; Alphaproteobacteria; Proteobacteria	0	1	0	0
Devosiaceae_ge; Devosiaceae; Rhizobiales; Alphaproteobacteria; Proteobacteria	0	1	0	0
uncultured; Hyphomicrobiaceae; Rhizobiales; Alphaproteobacteria; Proteobacteria	0	1	0	0
Pseudorhodobacter; Rhodobacteraceae; Rhodobacterales; Alphaproteobacteria; Proteobacteria	0	1	0	0
Geminicoccus; Geminicoccaceae; Tistrellales; Alphaproteobacteria; Proteobacteria	0	1	0	0
Verticiella; Alcaligenaceae; Burkholderiales; Gammaproteobacteria; Proteobacteria	0	1	0	0
Giesbergeria; Comamonadaceae; Burkholderiales; Gammaproteobacteria; Proteobacteria	0	1	0	0
Methylomonas; Methylomonadaceae; Methylococcales; Gammaproteobacteria; Proteobacteria	0	1	0	0
Azotobacter; Pseudomonadaceae; Pseudomonadales; Gammaproteobacteria; Proteobacteria	0	1	0	0
Brevinema; Brevinemataceae; Brevinematales; Brevinematia; Spirochaetota	0	1	0	0
Verrucomicrobiota_unclassified; Verrucomicrobiota_unclassified; Verrucomicrobiota_unclassified; Verrucomicrobiota_unclassified; Verrucomicrobiota	0	1	0	0
Gemmobacter; Rhodobacteraceae; Rhodobacterales; Alphaproteobacteria; Proteobacteria	37	89	0	0
Caulobacter; Caulobacteraceae; Caulobacterales; Alphaproteobacteria; Proteobacteria	2	85	0	0
Pseudomonadales_unclassified; Pseudomonadales_unclassified; Pseudomonadales; Gammaproteobacteria; Proteobacteria	1	28	0	0
Sva0485_ge; Sva0485_fa; Sva0485_or; Sva0485_cl; Sva0485	2	3	0	0
Flavobacteriaceae_unclassified; Flavobacteriaceae; Flavobacteriales; Bacteroidia; Bacteroidota	1	3	0	0
Actinobacteria_unclassified; Actinobacteria_unclassified; Actinobacteria_unclassified; Actinobacteria; Actinobacteriota	969	2	0	0
Janthinobacterium; Oxalobacteraceae; Burkholderiales; Gammaproteobacteria; Proteobacteria	2	2	0	0
Intrasporangiaceae_unclassified; Intrasporangiaceae; Micrococcales; Actinobacteria; Actinobacteriota	482	1	0	0
Gemella; Gemellaceae; Staphylococcales; Bacilli; Firmicutes	124	1	0	0
Sanguibacter; Sanguibacteraceae; Micrococcales; Actinobacteria; Actinobacteriota	72	1	0	0
Lachnospiraceae_unclassified; Lachnospiraceae; Lachnospirales; Clostridia; Firmicutes	13	1	0	0
Cloacibacterium; Weeksellaceae; Flavobacteriales; Bacteroidia; Bacteroidota	9	1	0	0
Immundisolibacteraceae_unclassified; Immundisolibacteraceae; Immundisolibacterales; Gammaproteobacteria; Proteobacteria	5	1	0	0
GOUTA6; Nitrosomonadaceae; Burkholderiales; Gammaproteobacteria; Proteobacteria	2	1	0	0
Rhodocyclaceae_unclassified; Rhodocyclaceae; Burkholderiales; Gammaproteobacteria; Proteobacteria	1	1	0	0
uncultured; Microscillaceae; Cytophagales; Bacteroidia; Bacteroidota	636	0	0	558
Nevskia; Solimonadaceae; Salinisphaerales; Gammaproteobacteria; Proteobacteria	212	0	0	525
Thiobacillus; Hydrogenophilaceae; Burkholderiales; Gammaproteobacteria; Proteobacteria	72	0	0	270
Reyranella; Reyranellaceae; Reyranellales; Alphaproteobacteria; Proteobacteria	623	0	0	224
Actinotalea; Cellulomonadaceae; Micrococcales; Actinobacteria; Actinobacteriota	1233	0	0	96
Aeromicrobium; Nocardioidaceae; Propionibacteriales; Actinobacteria; Actinobacteriota	191	0	0	85
C1-B045; Porticoccaceae; Cellvibrionales; Gammaproteobacteria; Proteobacteria	376	0	0	82
Immundisolibacter; Immundisolibacteraceae; Immundisolibacterales; Gammaproteobacteria; Proteobacteria	1348	0	0	80
Cyclobacteriaceae_unclassified; Cyclobacteriaceae; Cytophagales; Bacteroidia; Bacteroidota	12	0	0	74
Micromonosporaceae_unclassified; Micromonosporaceae; Micromonosporales; Actinobacteria; Actinobacteriota	92	0	0	72
uncultured_ge; uncultured; Gaiellales; Thermoleophilia; Actinobacteriota	4842	0	0	67
Seohaeicola; Rhodobacteraceae; Rhodobacterales; Alphaproteobacteria; Proteobacteria	141	0	0	67
Chitinophaga; Chitinophagaceae; Chitinophagales; Bacteroidia; Bacteroidota	984	0	0	56
Aliihoeflea; Rhizobiaceae; Rhizobiales; Alphaproteobacteria; Proteobacteria	698	0	0	55
Anaerobacillus; Bacillaceae; Bacillales; Bacilli; Firmicutes	57	0	0	49
Methylophaga; Methylophagaceae; Nitrosococcales; Gammaproteobacteria; Proteobacteria	180	0	0	45
Mongoliitalea; Cyclobacteriaceae; Cytophagales; Bacteroidia; Bacteroidota	47	0	0	44
Mesorhizobium; Rhizobiaceae; Rhizobiales; Alphaproteobacteria; Proteobacteria	2039	0	0	39
Marmoricola; Nocardioidaceae; Propionibacteriales; Actinobacteria; Actinobacteriota	59	0	0	39
Qipengyuania; Sphingomonadaceae; Sphingomonadales; Alphaproteobacteria; Proteobacteria	92	0	0	34
Pseudorhodoplanes; Xanthobacteraceae; Rhizobiales; Alphaproteobacteria; Proteobacteria	505	0	0	32
Methylophilaceae_unclassified; Methylophilaceae; Burkholderiales; Gammaproteobacteria; Proteobacteria	18	0	0	27
uncultured_ge; uncultured; Microtrichales; Acidimicrobiia; Actinobacteriota	28501	0	0	25
Flavihumibacter; Chitinophagaceae; Chitinophagales; Bacteroidia; Bacteroidota	218	0	0	22
Alcanivorax; Alcanivoracaceae1; Oceanospirillales; Gammaproteobacteria; Proteobacteria	123	0	0	18
Olivibacter; Sphingobacteriaceae; Sphingobacteriales; Bacteroidia; Bacteroidota	22	0	0	16
IMCC26207; Microtrichaceae; Microtrichales; Acidimicrobiia; Actinobacteriota	442	0	0	15
uncultured; Acetobacteraceae; Acetobacterales; Alphaproteobacteria; Proteobacteria	9	0	0	15
JG30-KF-CM45_ge; JG30-KF-CM45; Thermomicrobiales; Chloroflexia; Chloroflexi	1	0	0	14
Promicromonospora; Promicromonosporaceae; Micrococcales; Actinobacteria; Actinobacteriota	191	0	0	12
NS11-12_marine_group_ge; NS11-12_marine_group; Sphingobacteriales; Bacteroidia; Bacteroidota	50	0	0	12
Ilumatobacter; Ilumatobacteraceae; Microtrichales; Acidimicrobiia; Actinobacteriota	980	0	0	11
uncultured; Reyranellaceae; Reyranellales; Alphaproteobacteria; Proteobacteria	206	0	0	11
Pelagibacterium; Devosiaceae; Rhizobiales; Alphaproteobacteria; Proteobacteria	249	0	0	10
Dongia; Dongiaceae; Dongiales; Alphaproteobacteria; Proteobacteria	84	0	0	10
Nocardioidaceae_unclassified; Nocardioidaceae; Propionibacteriales; Actinobacteria; Actinobacteriota	5	0	0	10
Sandaracinus; Sandaracinaceae; Polyangiales; Polyangia; Myxococcota	181	0	0	9
Solimonas; Solimonadaceae; Salinisphaerales; Gammaproteobacteria; Proteobacteria	8	0	0	9
Lysobacter; Xanthomonadaceae; Xanthomonadales; Gammaproteobacteria; Proteobacteria	961	0	0	8
Caedibacter; Caedibacteraceae; Caedibacterales; Alphaproteobacteria; Proteobacteria	48	0	0	8
Iamia; Iamiaceae; Microtrichales; Acidimicrobiia; Actinobacteriota	1522	0	0	7
Azoarcus; Rhodocyclaceae; Burkholderiales; Gammaproteobacteria; Proteobacteria	229	0	0	7
Fastidiosipila; Hungateiclostridiaceae; Clostridia_or; Clostridia; Firmicutes	198	0	0	7
uncultured; Holosporaceae; Holosporales; Alphaproteobacteria; Proteobacteria	32	0	0	7
Nocardia; Nocardiaceae; Corynebacteriales; Actinobacteria; Actinobacteriota	902	0	0	6
Gardnerella; Bifidobacteriaceae; Bifidobacteriales; Actinobacteria; Actinobacteriota	165	0	0	6
Chitinophagaceae_unclassified; Chitinophagaceae; Chitinophagales; Bacteroidia; Bacteroidota	8	0	0	6
Thermoleophilia_unclassified; Thermoleophilia_unclassified; Thermoleophilia_unclassified; Thermoleophilia; Actinobacteriota	3	0	0	4
uncultured_ge; uncultured; Rhodospirillales; Alphaproteobacteria; Proteobacteria	1	0	0	4
KCM-B-112; Acidithiobacillaceae; Acidithiobacillales; Gammaproteobacteria; Proteobacteria	732	0	0	3
Aminobacter; Rhizobiaceae; Rhizobiales; Alphaproteobacteria; Proteobacteria	138	0	0	3
Hirschia; Hyphomonadaceae; Caulobacterales; Alphaproteobacteria; Proteobacteria	59	0	0	3
Sphingoaurantiacus; Sphingomonadaceae; Sphingomonadales; Alphaproteobacteria; Proteobacteria	31	0	0	3
cvE6_ge; cvE6; Chlamydiales; Chlamydiae; Verrucomicrobiota	1	0	0	3
uncultured; Xanthomonadaceae; Xanthomonadales; Gammaproteobacteria; Proteobacteria	51	0	0	2
Actinobacteriota_unclassified; Actinobacteriota_unclassified; Actinobacteriota_unclassified; Actinobacteriota_unclassified; Actinobacteriota	11	0	0	2
Gemmatimonadaceae_unclassified; Gemmatimonadaceae; Gemmatimonadales; Gemmatimonadetes; Gemmatimonadota	1	0	0	2
Hyphomicrobium; Hyphomicrobiaceae; Rhizobiales; Alphaproteobacteria; Proteobacteria	1223	0	0	1
Rhodopseudomonas; Xanthobacteraceae; Rhizobiales; Alphaproteobacteria; Proteobacteria	142	0	0	1
PLTA13_ge; PLTA13_fa; PLTA13; Gammaproteobacteria; Proteobacteria	127	0	0	1
Latescibacterota_ge; Latescibacterota_fa; Latescibacterota_or; Latescibacterota_cl; Latescibacterota	6	0	0	1
Acidimicrobiia_unclassified; Acidimicrobiia_unclassified; Acidimicrobiia_unclassified; Acidimicrobiia; Actinobacteriota	4	0	0	1
uncultured_ge; uncultured; Vicinamibacterales; Vicinamibacteria; Acidobacteriota	3	0	0	1
Lineage_IV_ge; Lineage_IV_fa; Lineage_IV; Elusimicrobia; Elusimicrobiota	1	0	0	1
Xanthomonas; Xanthomonadaceae; Xanthomonadales; Gammaproteobacteria; Proteobacteria	6	0	158258	0
Enterococcus; Enterococcaceae; Lactobacillales; Bacilli; Firmicutes	19	0	2720	0
Pantoea; Erwiniaceae; Enterobacterales; Gammaproteobacteria; Proteobacteria	78	0	1420	0
Haemophilus; Pasteurellaceae; Pasteurellales; Gammaproteobacteria; Proteobacteria	173	0	426	0
uncultured; Neisseriaceae; Burkholderiales; Gammaproteobacteria; Proteobacteria	141	0	389	0
Rothia; Micrococcaceae; Micrococcales; Actinobacteria; Actinobacteriota	67	0	233	0
Capnocytophaga; Flavobacteriaceae; Flavobacteriales; Bacteroidia; Bacteroidota	47	0	169	0
Lawsonella; Corynebacteriaceae; Corynebacteriales; Actinobacteria; Actinobacteriota	155	0	157	0
Actinomyces; Actinomycetaceae; Actinomycetales; Actinobacteria; Actinobacteriota	76	0	113	0
Escherichia-Shigella; Enterobacteriaceae; Enterobacterales; Gammaproteobacteria; Proteobacteria	4	0	112	0
Cutibacterium; Propionibacteriaceae; Propionibacteriales; Actinobacteria; Actinobacteriota	9	0	64	0
Nitriliruptoraceae_unclassified; Nitriliruptoraceae; Nitriliruptorales; Actinobacteria; Actinobacteriota	500	0	31	0
Pseudonocardiaceae_unclassified; Pseudonocardiaceae; Pseudonocardiales; Actinobacteria; Actinobacteriota	2	0	25	0
Chloroplast_ge; Chloroplast_fa; Chloroplast; Cyanobacteriia; Cyanobacteria	2	0	23	0
Neisseriaceae_unclassified; Neisseriaceae; Burkholderiales; Gammaproteobacteria; Proteobacteria	2	0	7	0
Pseudonocardia; Pseudonocardiaceae; Pseudonocardiales; Actinobacteria; Actinobacteriota	3529	0	2	0
Atopobium; Atopobiaceae; Coriobacteriales; Coriobacteriia; Actinobacteriota	534	0	2	0
Pasteurellaceae_unclassified; Pasteurellaceae; Pasteurellales; Gammaproteobacteria; Proteobacteria	1	0	2	0
uncultured; Rhizobiales_Incertae_Sedis; Rhizobiales; Alphaproteobacteria; Proteobacteria	239	0	1	0
Rhizocola; Micromonosporaceae; Micromonosporales; Actinobacteria; Actinobacteriota	86	0	1	0
Rhizobiales_unclassified; Rhizobiales_unclassified; Rhizobiales; Alphaproteobacteria; Proteobacteria	6	0	1	0
Bacteroidia_unclassified; Bacteroidia_unclassified; Bacteroidia_unclassified; Bacteroidia; Bacteroidota	1	0	1	0
KD4-96_ge; KD4-96_fa; KD4-96_or; KD4-96; Chloroflexi	1	0	1	0
Myxococcus; Myxococcaceae; Myxococcales; Myxococcia; Myxococcota	0	8	0	309
Rhodoferax; Comamonadaceae; Burkholderiales; Gammaproteobacteria; Proteobacteria	0	16	0	255
Paenibacillaceae_unclassified; Paenibacillaceae; Paenibacillales; Bacilli; Firmicutes	0	4	0	135
Sphingobium; Sphingomonadaceae; Sphingomonadales; Alphaproteobacteria; Proteobacteria	0	340	0	67
Bdellovibrio; Bdellovibrionaceae; Bdellovibrionales; Bdellovibrionia; Bdellovibrionota	0	1	0	52
Aquicella; Diplorickettsiaceae; Diplorickettsiales; Gammaproteobacteria; Proteobacteria	0	1	0	47
Oceanibaculum; Oceanibaculaceae; Thalassobaculales; Alphaproteobacteria; Proteobacteria	0	4	0	33
Planomicrobium; Planococcaceae; Bacillales; Bacilli; Firmicutes	0	1	0	19
Methylobacter; Methylomonadaceae; Methylococcales; Gammaproteobacteria; Proteobacteria	0	7	0	16
uncultured; Diplorickettsiaceae; Diplorickettsiales; Gammaproteobacteria; Proteobacteria	0	1	0	13
Herbiconiux; Microbacteriaceae; Micrococcales; Actinobacteria; Actinobacteriota	0	2	0	12
GKS98_freshwater_group; Alcaligenaceae; Burkholderiales; Gammaproteobacteria; Proteobacteria	0	1	0	10
Simplicispira; Comamonadaceae; Burkholderiales; Gammaproteobacteria; Proteobacteria	0	1	0	8
Crenothrix; Methylomonadaceae; Methylococcales; Gammaproteobacteria; Proteobacteria	0	16	0	6
Nocardiopsis; Nocardiopsaceae; Streptosporangiales; Actinobacteria; Actinobacteriota	0	46	0	5
Candidatus_Omnitrophus; Omnitrophaceae; Omnitrophales; Omnitrophia; Verrucomicrobiota	0	13	0	5
Dysgonomonas; Dysgonomonadaceae; Bacteroidales; Bacteroidia; Bacteroidota	0	7	0	5
Methylomonadaceae_unclassified; Methylomonadaceae; Methylococcales; Gammaproteobacteria; Proteobacteria	0	3	0	5
Sporichthyaceae_unclassified; Sporichthyaceae; Frankiales; Actinobacteria; Actinobacteriota	0	2	0	5
Polaromonas; Comamonadaceae; Burkholderiales; Gammaproteobacteria; Proteobacteria	0	2	0	4
Omnitrophales_ge; Omnitrophales_fa; Omnitrophales; Omnitrophia; Verrucomicrobiota	0	1	0	4
Agrococcus; Microbacteriaceae; Micrococcales; Actinobacteria; Actinobacteriota	0	1	0	4
Candidatus_Amoebophilus; Amoebophilaceae; Cytophagales; Bacteroidia; Bacteroidota	0	1	0	3
uncultured; Hydrogenophilaceae; Burkholderiales; Gammaproteobacteria; Proteobacteria	0	1	0	2
Leuconostoc; Leuconostocaceae; Lactobacillales; Bacilli; Firmicutes	0	1	0	1
Pragia; Budviciaceae; Enterobacterales; Gammaproteobacteria; Proteobacteria	0	1	0	1
Alteromonadaceae_unclassified; Alteromonadaceae; Alteromonadales; Gammaproteobacteria; Proteobacteria	0	133	402	0
Chryseobacterium; Weeksellaceae; Flavobacteriales; Bacteroidia; Bacteroidota	0	1	230	0
Delftia; Comamonadaceae; Burkholderiales; Gammaproteobacteria; Proteobacteria	0	63	227	0
Streptococcaceae_unclassified; Streptococcaceae; Lactobacillales; Bacilli; Firmicutes	0	1	28	0
Serratia; Yersiniaceae; Enterobacterales; Gammaproteobacteria; Proteobacteria	0	4	2	0
Ralstonia; Burkholderiaceae; Burkholderiales; Gammaproteobacteria; Proteobacteria	0	0	243	946
Agromyces; Microbacteriaceae; Micrococcales; Actinobacteria; Actinobacteriota	0	0	1	114
Filimonas; Chitinophagaceae; Chitinophagales; Bacteroidia; Bacteroidota	0	0	80	38
TRA3-20_ge; TRA3-20; Burkholderiales; Gammaproteobacteria; Proteobacteria	0	0	1	24
Bacillaceae_ge; Bacillaceae; Bacillales; Bacilli; Firmicutes	0	0	1	10
Pseudorhodoferax; Comamonadaceae; Burkholderiales; Gammaproteobacteria; Proteobacteria	0	0	63	7
Jatrophihabitans; Frankiaceae; Frankiales; Actinobacteria; Actinobacteriota	0	0	1	6
Bradyrhizobium; Xanthobacteraceae; Rhizobiales; Alphaproteobacteria; Proteobacteria	0	0	53	4
NRL2_ge; NRL2_fa; NRL2; Alphaproteobacteria; Proteobacteria	0	0	1	2
Enterobacteriaceae_unclassified; Enterobacteriaceae; Enterobacterales; Gammaproteobacteria; Proteobacteria	110	1	244	0
Enterobacterales_unclassified; Enterobacterales_unclassified; Enterobacterales; Gammaproteobacteria; Proteobacteria	16	1	215	0
Erwiniaceae_unclassified; Erwiniaceae; Enterobacterales; Gammaproteobacteria; Proteobacteria	2	3	188	0
Aeromonas; Aeromonadaceae; Aeromonadales; Gammaproteobacteria; Proteobacteria	2	1615	145	0
Caulobacteraceae_unclassified; Caulobacteraceae; Caulobacterales; Alphaproteobacteria; Proteobacteria	219	39	60	0
Prevotella; Prevotellaceae; Bacteroidales; Bacteroidia; Bacteroidota	114	1	53	0
Streptomyces; Streptomycetaceae; Streptomycetales; Actinobacteria; Actinobacteriota	258	5	51	0
Lactobacillales_unclassified; Lactobacillales_unclassified; Lactobacillales; Bacilli; Firmicutes	1	2	44	0
Deinococcus; Deinococcaceae; Deinococcales; Deinococci; Deinococcota	3	1	10	0
Carnobacteriaceae_unclassified; Carnobacteriaceae; Lactobacillales; Bacilli; Firmicutes	1	7	7	0
Bacillales_unclassified; Bacillales_unclassified; Bacillales; Bacilli; Firmicutes	1	1	2	0
Corynebacteriales_unclassified; Corynebacteriales_unclassified; Corynebacteriales; Actinobacteria; Actinobacteriota	6	2	1	0
Mycobacterium; Mycobacteriaceae; Corynebacteriales; Actinobacteria; Actinobacteriota	6169	0	1	212
Roseomonas; Acetobacteraceae; Acetobacterales; Alphaproteobacteria; Proteobacteria	262	0	145	60
Noviherbaspirillum; Oxalobacteraceae; Burkholderiales; Gammaproteobacteria; Proteobacteria	5	0	101	57
env.OPS_17_ge; env.OPS_17; Sphingobacteriales; Bacteroidia; Bacteroidota	1	0	1	11
67-14_ge; 67-14; Solirubrobacterales; Thermoleophilia; Actinobacteriota	1	0	58	6
Polynucleobacter; Burkholderiaceae; Burkholderiales; Gammaproteobacteria; Proteobacteria	1	0	1	6
Anaerococcus; Peptostreptococcales-Tissierellales_fa; Peptostreptococcales-Tissierellales; Clostridia; Firmicutes	108	0	1	1
Acetobacteraceae_unclassified; Acetobacteraceae; Acetobacterales; Alphaproteobacteria; Proteobacteria	75	0	1	1
Legionella; Legionellaceae; Legionellales; Gammaproteobacteria; Proteobacteria	568	2	0	1102
Exiguobacterium; Exiguobacteraceae; Exiguobacterales; Bacilli; Firmicutes	4483	338	0	628
Devosia; Devosiaceae; Rhizobiales; Alphaproteobacteria; Proteobacteria	221	53	0	460
Dyadobacter; Spirosomaceae; Cytophagales; Bacteroidia; Bacteroidota	1	25	0	304
Rhodococcus; Nocardiaceae; Corynebacteriales; Actinobacteria; Actinobacteriota	1309	8	0	272
Limnobacter; Burkholderiaceae; Burkholderiales; Gammaproteobacteria; Proteobacteria	1	42	0	243
Microcella; Microbacteriaceae; Micrococcales; Actinobacteria; Actinobacteriota	1010	6	0	233
Algoriphagus; Cyclobacteriaceae; Cytophagales; Bacteroidia; Bacteroidota	501	22	0	215
Sphingopyxis; Sphingomonadaceae; Sphingomonadales; Alphaproteobacteria; Proteobacteria	2125	66	0	202
Hydrogenophaga; Comamonadaceae; Burkholderiales; Gammaproteobacteria; Proteobacteria	1676	40	0	146
Paracoccus; Rhodobacteraceae; Rhodobacterales; Alphaproteobacteria; Proteobacteria	163	17	0	131
Yonghaparkia; Microbacteriaceae; Micrococcales; Actinobacteria; Actinobacteriota	9	17	0	121
Brevundimonas; Caulobacteraceae; Caulobacterales; Alphaproteobacteria; Proteobacteria	221	2696	0	98
Cellvibrio; Cellvibrionaceae; Cellvibrionales; Gammaproteobacteria; Proteobacteria	62	18	0	95
Alishewanella; Alteromonadaceae; Alteromonadales; Gammaproteobacteria; Proteobacteria	320	13	0	86
Phenylobacterium; Caulobacteraceae; Caulobacterales; Alphaproteobacteria; Proteobacteria	779	406	0	73
Pedobacter; Sphingobacteriaceae; Sphingobacteriales; Bacteroidia; Bacteroidota	1	78	0	66
Rhodobacteraceae_unclassified; Rhodobacteraceae; Rhodobacterales; Alphaproteobacteria; Proteobacteria	40	20	0	66
Domibacillus; Planococcaceae; Bacillales; Bacilli; Firmicutes	3	7	0	49
Sulfuritalea; Rhodocyclaceae; Burkholderiales; Gammaproteobacteria; Proteobacteria	48	1	0	40
Hyphomonas; Hyphomonadaceae; Caulobacterales; Alphaproteobacteria; Proteobacteria	232	2	0	38
Chryseomicrobium; Planococcaceae; Bacillales; Bacilli; Firmicutes	236	9	0	36
Comamonas; Comamonadaceae; Burkholderiales; Gammaproteobacteria; Proteobacteria	199	681	0	29
Bosea; Beijerinckiaceae; Rhizobiales; Alphaproteobacteria; Proteobacteria	3	27	0	28
Galbitalea; Microbacteriaceae; Micrococcales; Actinobacteria; Actinobacteriota	2	1	0	28
Methyloversatilis; Rhodocyclaceae; Burkholderiales; Gammaproteobacteria; Proteobacteria	4	24	0	27
Aquabacterium; Comamonadaceae; Burkholderiales; Gammaproteobacteria; Proteobacteria	46	3	0	24
uncultured; Gemmatimonadaceae; Gemmatimonadales; Gemmatimonadetes; Gemmatimonadota	1003	1	0	20
Williamsia; Nocardiaceae; Corynebacteriales; Actinobacteria; Actinobacteriota	116	4	0	19
Methylotenera; Methylophilaceae; Burkholderiales; Gammaproteobacteria; Proteobacteria	1753	7	0	17
Devosiaceae_unclassified; Devosiaceae; Rhizobiales; Alphaproteobacteria; Proteobacteria	312	3	0	15
Acinetobacter; Moraxellaceae; Pseudomonadales; Gammaproteobacteria; Proteobacteria	910	9660	0	13
Microbacterium; Microbacteriaceae; Micrococcales; Actinobacteria; Actinobacteriota	14	3	0	11
uncultured_ge; uncultured_fa; uncultured; Thermodesulfovibrionia; Nitrospirota	2	1	0	11
Terribacillus; Bacillaceae; Bacillales; Bacilli; Firmicutes	47	3	0	9
Micrococcales_unclassified; Micrococcales_unclassified; Micrococcales; Actinobacteria; Actinobacteriota	1	2	0	9
Enhydrobacter; Moraxellaceae; Pseudomonadales; Gammaproteobacteria; Proteobacteria	500	1	0	9
Moraxellaceae_unclassified; Moraxellaceae; Pseudomonadales; Gammaproteobacteria; Proteobacteria	332	22	0	5
Alkanindiges; Moraxellaceae; Pseudomonadales; Gammaproteobacteria; Proteobacteria	1	36	0	2
Bacteroidales_unclassified; Bacteroidales_unclassified; Bacteroidales; Bacteroidia; Bacteroidota	1	6	0	2
Micrococcaceae_unclassified; Micrococcaceae; Micrococcales; Actinobacteria; Actinobacteriota	12	10	0	1
Microscillaceae_unclassified; Microscillaceae; Cytophagales; Bacteroidia; Bacteroidota	207	1	0	1
BSV26_ge; BSV26; Kryptoniales; Kryptonia; Bacteroidota	71	1	0	1
Sphingobacteriaceae_unclassified; Sphingobacteriaceae; Sphingobacteriales; Bacteroidia; Bacteroidota	0	25	1	51
Achromobacter; Alcaligenaceae; Burkholderiales; Gammaproteobacteria; Proteobacteria	0	86	250	44
Alcaligenaceae_unclassified; Alcaligenaceae; Burkholderiales; Gammaproteobacteria; Proteobacteria	0	11	86	27
Haliangium; Haliangiaceae; Haliangiales; Polyangia; Myxococcota	0	1	1	14
Aerococcus; Aerococcaceae; Lactobacillales; Bacilli; Firmicutes	0	1255	102	7
uncultured; Xanthobacteraceae; Rhizobiales; Alphaproteobacteria; Proteobacteria	0	1	1	5
Sphingobacterium; Sphingobacteriaceae; Sphingobacteriales; Bacteroidia; Bacteroidota	0	27	44	2
